# Supplementary material for: Coexistence of Antibiotic Resistance Genes and Virulence Factors Deciphered by Large-Scale Complete Genome Analysis
Source: mSystems. 2020 Jun 2;5(3):e00821-19. doi: 10.1128/mSystems.00821-19 (PMC8534731; doi:10.1128/mSystems.00821-19)
Supplement: TABLE S1 [file msystems.00821-19-st001.xls]

## Sheet: Sheet1
Table S1. The full list of genomes used in this study.
assembly_accession	bioproject	biosample	refseq_category	organism_name	assembly_level	seq_rel_date	asm_name	ftp_path	phylum	class	order	family	genus	species	strain
GCF_000010525.1	PRJNA224116	SAMD00060925	representative genome	Azorhizobium caulinodans ORS 571	Complete Genome	2007-10-16	ASM1052v1	ftp://ftp.ncbi.nlm.nih.gov/genomes/all/GCF/000/010/525/GCF_000010525.1_ASM1052v1	Proteobacteria	Alphaproteobacteria	Rhizobiales	Xanthobacteraceae	Azorhizobium	Azorhizobium caulinodans	Azorhizobium caulinodans ORS 571
GCF_000007365.1	PRJNA224116	SAMN02604269	representative genome	Buchnera aphidicola str. Sg (Schizaphis graminum)	Complete Genome	2002-07-02	ASM736v1	ftp://ftp.ncbi.nlm.nih.gov/genomes/all/GCF/000/007/365/GCF_000007365.1_ASM736v1	Proteobacteria	Gammaproteobacteria	Enterobacterales	Erwiniaceae	Buchnera	Buchnera aphidicola	Buchnera aphidicola str. Sg (Schizaphis graminum)
GCF_000007725.1	PRJNA224116	SAMN02604289	representative genome	Buchnera aphidicola str. Bp (Baizongia pistaciae)	Complete Genome	2003-01-29	ASM772v1	ftp://ftp.ncbi.nlm.nih.gov/genomes/all/GCF/000/007/725/GCF_000007725.1_ASM772v1	Proteobacteria	Gammaproteobacteria	Enterobacterales	Erwiniaceae	Buchnera	Buchnera aphidicola	Buchnera aphidicola str. Bp (Baizongia pistaciae)
GCF_000009605.1	PRJNA57805	SAMD00061095	reference genome	Buchnera aphidicola str. APS (Acyrthosiphon pisum)	Complete Genome	2004-05-11	ASM960v1	ftp://ftp.ncbi.nlm.nih.gov/genomes/all/GCF/000/009/605/GCF_000009605.1_ASM960v1	Proteobacteria	Gammaproteobacteria	Enterobacterales	Erwiniaceae	Buchnera	Buchnera aphidicola	Buchnera aphidicola str. APS (Acyrthosiphon pisum)
GCF_000021065.1	PRJNA224116	SAMN02604133	na	Buchnera aphidicola str. Tuc7 (Acyrthosiphon pisum)	Complete Genome	2009-01-06	ASM2106v1	ftp://ftp.ncbi.nlm.nih.gov/genomes/all/GCF/000/021/065/GCF_000021065.1_ASM2106v1	Proteobacteria	Gammaproteobacteria	Enterobacterales	Erwiniaceae	Buchnera	Buchnera aphidicola	Buchnera aphidicola str. Tuc7 (Acyrthosiphon pisum)
GCF_000021085.1	PRJNA224116	SAMN02604134	na	Buchnera aphidicola str. 5A (Acyrthosiphon pisum)	Complete Genome	2009-01-06	ASM2108v1	ftp://ftp.ncbi.nlm.nih.gov/genomes/all/GCF/000/021/085/GCF_000021085.1_ASM2108v1	Proteobacteria	Gammaproteobacteria	Enterobacterales	Erwiniaceae	Buchnera	Buchnera aphidicola	Buchnera aphidicola str. 5A (Acyrthosiphon pisum)
GCF_000090965.1	PRJNA224116	SAMN02604290	representative genome	Buchnera aphidicola BCc	Complete Genome	2006-10-18	ASM9096v1	ftp://ftp.ncbi.nlm.nih.gov/genomes/all/GCF/000/090/965/GCF_000090965.1_ASM9096v1	Proteobacteria	Gammaproteobacteria	Enterobacterales	Erwiniaceae	Buchnera	Buchnera aphidicola	Buchnera aphidicola BCc
GCF_000183225.1	PRJNA224116	SAMN02604265	na	Buchnera aphidicola str. LL01 (Acyrthosiphon pisum)	Complete Genome	2010-11-04	ASM18322v1	ftp://ftp.ncbi.nlm.nih.gov/genomes/all/GCF/000/183/225/GCF_000183225.1_ASM18322v1	Proteobacteria	Gammaproteobacteria	Enterobacterales	Erwiniaceae	Buchnera	Buchnera aphidicola	Buchnera aphidicola str. LL01 (Acyrthosiphon pisum)
GCF_000183245.1	PRJNA224116	SAMN02604266	na	Buchnera aphidicola str. TLW03 (Acyrthosiphon pisum)	Complete Genome	2010-11-04	ASM18324v1	ftp://ftp.ncbi.nlm.nih.gov/genomes/all/GCF/000/183/245/GCF_000183245.1_ASM18324v1	Proteobacteria	Gammaproteobacteria	Enterobacterales	Erwiniaceae	Buchnera	Buchnera aphidicola	Buchnera aphidicola str. TLW03 (Acyrthosiphon pisum)
GCF_000183285.1	PRJNA224116	SAMN02604267	na	Buchnera aphidicola str. JF99 (Acyrthosiphon pisum)	Complete Genome	2010-11-04	ASM18328v1	ftp://ftp.ncbi.nlm.nih.gov/genomes/all/GCF/000/183/285/GCF_000183285.1_ASM18328v1	Proteobacteria	Gammaproteobacteria	Enterobacterales	Erwiniaceae	Buchnera	Buchnera aphidicola	Buchnera aphidicola str. JF99 (Acyrthosiphon pisum)
GCF_000183305.1	PRJNA224116	SAMN02604268	na	Buchnera aphidicola str. JF98 (Acyrthosiphon pisum)	Complete Genome	2010-11-04	ASM18330v1	ftp://ftp.ncbi.nlm.nih.gov/genomes/all/GCF/000/183/305/GCF_000183305.1_ASM18330v1	Proteobacteria	Gammaproteobacteria	Enterobacterales	Erwiniaceae	Buchnera	Buchnera aphidicola	Buchnera aphidicola str. JF98 (Acyrthosiphon pisum)
GCF_000217635.1	PRJNA224116	SAMN02603413	representative genome	Buchnera aphidicola (Cinara tujafilina)	Complete Genome	2011-06-09	ASM21763v1	ftp://ftp.ncbi.nlm.nih.gov/genomes/all/GCF/000/217/635/GCF_000217635.1_ASM21763v1	Proteobacteria	Gammaproteobacteria	Enterobacterales	Erwiniaceae	Buchnera	Buchnera aphidicola	Buchnera aphidicola (Cinara tujafilina)
GCF_000225445.1	PRJNA224116	SAMN02604329	representative genome	Buchnera aphidicola str. Ak (Acyrthosiphon kondoi)	Complete Genome	2011-09-07	ASM22544v1	ftp://ftp.ncbi.nlm.nih.gov/genomes/all/GCF/000/225/445/GCF_000225445.1_ASM22544v1	Proteobacteria	Gammaproteobacteria	Enterobacterales	Erwiniaceae	Buchnera	Buchnera aphidicola	Buchnera aphidicola str. Ak (Acyrthosiphon kondoi)
GCF_000225465.1	PRJNA224116	SAMN02604330	representative genome	Buchnera aphidicola str. Ua (Uroleucon ambrosiae)	Complete Genome	2011-09-07	ASM22546v1	ftp://ftp.ncbi.nlm.nih.gov/genomes/all/GCF/000/225/465/GCF_000225465.1_ASM22546v1	Proteobacteria	Gammaproteobacteria	Enterobacterales	Erwiniaceae	Buchnera	Buchnera aphidicola	Buchnera aphidicola str. Ua (Uroleucon ambrosiae)
GCF_000521525.1	PRJNA224116	SAMN02641629	na	Buchnera aphidicola str. USDA (Myzus persicae)	Complete Genome	2014-01-22	ASM52152v1	ftp://ftp.ncbi.nlm.nih.gov/genomes/all/GCF/000/521/525/GCF_000521525.1_ASM52152v1	Proteobacteria	Gammaproteobacteria	Enterobacterales	Erwiniaceae	Buchnera	Buchnera aphidicola	Buchnera aphidicola str. USDA (Myzus persicae)
GCF_000521545.1	PRJNA224116	SAMN02641630	na	Buchnera aphidicola str. W106 (Myzus persicae)	Complete Genome	2014-01-22	ASM52154v1	ftp://ftp.ncbi.nlm.nih.gov/genomes/all/GCF/000/521/545/GCF_000521545.1_ASM52154v1	Proteobacteria	Gammaproteobacteria	Enterobacterales	Erwiniaceae	Buchnera	Buchnera aphidicola	Buchnera aphidicola str. W106 (Myzus persicae)
GCF_000521565.1	PRJNA224116	SAMN02641631	representative genome	Buchnera aphidicola str. G002 (Myzus persicae)	Complete Genome	2014-01-22	ASM52156v1	ftp://ftp.ncbi.nlm.nih.gov/genomes/all/GCF/000/521/565/GCF_000521565.1_ASM52156v1	Proteobacteria	Gammaproteobacteria	Enterobacterales	Erwiniaceae	Buchnera	Buchnera aphidicola	Buchnera aphidicola str. G002 (Myzus persicae)
GCF_000521585.1	PRJNA224116	SAMN02641632	na	Buchnera aphidicola str. F009 (Myzus persicae)	Complete Genome	2014-01-22	ASM52158v1	ftp://ftp.ncbi.nlm.nih.gov/genomes/all/GCF/000/521/585/GCF_000521585.1_ASM52158v1	Proteobacteria	Gammaproteobacteria	Enterobacterales	Erwiniaceae	Buchnera	Buchnera aphidicola	Buchnera aphidicola str. F009 (Myzus persicae)
GCF_001280225.1	PRJNA224116	SAMN02937542	representative genome	Buchnera aphidicola (Aphis glycines)	Complete Genome	2015-09-08	ASM128022v1	ftp://ftp.ncbi.nlm.nih.gov/genomes/all/GCF/001/280/225/GCF_001280225.1_ASM128022v1	Proteobacteria	Gammaproteobacteria	Enterobacterales	Erwiniaceae	Buchnera	Buchnera aphidicola	Buchnera aphidicola (Aphis glycines)
GCF_001648115.1	PRJNA224116	SAMN03483427	representative genome	Buchnera aphidicola (Schlechtendalia chinensis)	Complete Genome	2016-05-18	ASM164811v1	ftp://ftp.ncbi.nlm.nih.gov/genomes/all/GCF/001/648/115/GCF_001648115.1_ASM164811v1	Proteobacteria	Gammaproteobacteria	Enterobacterales	Erwiniaceae	Buchnera	Buchnera aphidicola	Buchnera aphidicola (Schlechtendalia chinensis)
GCF_001700895.1	PRJNA224116	SAMN04288104	representative genome	Buchnera aphidicola (Diuraphis noxia)	Complete Genome	2016-08-09	ASM170089v1	ftp://ftp.ncbi.nlm.nih.gov/genomes/all/GCF/001/700/895/GCF_001700895.1_ASM170089v1	Proteobacteria	Gammaproteobacteria	Enterobacterales	Erwiniaceae	Buchnera	Buchnera aphidicola	Buchnera aphidicola (Diuraphis noxia)
GCF_900016785.1	PRJNA224116	SAMEA3598223	representative genome	Buchnera aphidicola (Tuberolachnus salignus)	Complete Genome	2016-05-05	BTsPazieg1.0	ftp://ftp.ncbi.nlm.nih.gov/genomes/all/GCF/900/016/785/GCF_900016785.1_BTsPazieg1.0	Proteobacteria	Gammaproteobacteria	Enterobacterales	Erwiniaceae	Buchnera	Buchnera aphidicola	Buchnera aphidicola (Tuberolachnus salignus)
GCF_900128595.1	PRJNA224116	SAMEA4556319	representative genome	Buchnera aphidicola (Cinara pseudotaxifoliae)	Complete Genome	2016-11-25	BCipseudotaxifoliae_v1.0	ftp://ftp.ncbi.nlm.nih.gov/genomes/all/GCF/900/128/595/GCF_900128595.1_BCipseudotaxifoliae_v1.0	Proteobacteria	Gammaproteobacteria	Enterobacterales	Erwiniaceae	Buchnera	Buchnera aphidicola	Buchnera aphidicola (Cinara pseudotaxifoliae)
GCF_900128725.1	PRJNA224116	SAMEA4556317	representative genome	Buchnera aphidicola	Complete Genome	2016-11-25	BCifornacula_v1.0	ftp://ftp.ncbi.nlm.nih.gov/genomes/all/GCF/900/128/725/GCF_900128725.1_BCifornacula_v1.0	Proteobacteria	Gammaproteobacteria	Enterobacterales	Erwiniaceae	Buchnera	Buchnera aphidicola	Buchnera aphidicola
GCF_900128735.1	PRJNA224116	SAMEA4556315	representative genome	Buchnera aphidicola (Cinara confinis)	Complete Genome	2016-11-25	BCiconfinis_v1.0	ftp://ftp.ncbi.nlm.nih.gov/genomes/all/GCF/900/128/735/GCF_900128735.1_BCiconfinis_v1.0	Proteobacteria	Gammaproteobacteria	Enterobacterales	Erwiniaceae	Buchnera	Buchnera aphidicola	Buchnera aphidicola (Cinara confinis)
GCF_000218545.1	PRJNA224116	SAMN02232005	representative genome	Cellulomonas gilvus ATCC 13127	Complete Genome	2011-06-15	ASM21854v1	ftp://ftp.ncbi.nlm.nih.gov/genomes/all/GCF/000/218/545/GCF_000218545.1_ASM21854v1	Actinobacteria	Actinobacteria	Micrococcales	Cellulomonadaceae	Cellulomonas	Cellulomonas gilvus	Cellulomonas gilvus ATCC 13127
GCF_000020965.1	PRJNA224116	SAMN02603928	representative genome	Dictyoglomus thermophilum H-6-12	Complete Genome	2008-09-26	ASM2096v1	ftp://ftp.ncbi.nlm.nih.gov/genomes/all/GCF/000/020/965/GCF_000020965.1_ASM2096v1	Dictyoglomi	Dictyoglomia	Dictyoglomales	Dictyoglomaceae	Dictyoglomus	Dictyoglomus thermophilum	Dictyoglomus thermophilum H-6-12
GCF_000012885.1	PRJNA224116	SAMN02598295	representative genome	Pelobacter carbinolicus DSM 2380	Complete Genome	2006-03-30	ASM1288v1	ftp://ftp.ncbi.nlm.nih.gov/genomes/all/GCF/000/012/885/GCF_000012885.1_ASM1288v1	Proteobacteria	Deltaproteobacteria	Desulfuromonadales	Desulfuromonadaceae	Pelobacter	Pelobacter carbinolicus	Pelobacter carbinolicus DSM 2380
GCF_000016585.1	PRJNA224116	SAMN00623063	na	Shewanella putrefaciens CN-32	Complete Genome	2007-04-20	ASM1658v1	ftp://ftp.ncbi.nlm.nih.gov/genomes/all/GCF/000/016/585/GCF_000016585.1_ASM1658v1	Proteobacteria	Gammaproteobacteria	Alteromonadales	Shewanellaceae	Shewanella	Shewanella putrefaciens	Shewanella putrefaciens CN-32
GCF_000169215.2	PRJNA224116	SAMN00632276	na	Shewanella putrefaciens 200	Complete Genome	2011-01-18	ASM16921v2	ftp://ftp.ncbi.nlm.nih.gov/genomes/all/GCF/000/169/215/GCF_000169215.2_ASM16921v2	Proteobacteria	Gammaproteobacteria	Alteromonadales	Shewanellaceae	Shewanella	Shewanella putrefaciens	Shewanella putrefaciens 200
GCF_000219105.1	PRJNA224116	SAMN02603152	representative genome	Myxococcus fulvus HW-1	Complete Genome	2011-06-22	ASM21910v1	ftp://ftp.ncbi.nlm.nih.gov/genomes/all/GCF/000/219/105/GCF_000219105.1_ASM21910v1	Proteobacteria	Deltaproteobacteria	Myxococcales	Myxococcaceae	Myxococcus	Myxococcus fulvus	Myxococcus fulvus HW-1
GCF_000988565.1	PRJNA224116	SAMN03609916	na	Myxococcus fulvus 124B02	Complete Genome	2015-05-06	ASM98856v1	ftp://ftp.ncbi.nlm.nih.gov/genomes/all/GCF/000/988/565/GCF_000988565.1_ASM98856v1	Proteobacteria	Deltaproteobacteria	Myxococcales	Myxococcaceae	Myxococcus	Myxococcus fulvus	Myxococcus fulvus 124B02
GCF_000012685.1	PRJNA224116	SAMN02604018	representative genome	Myxococcus xanthus DK 1622	Complete Genome	2006-06-07	ASM1268v1	ftp://ftp.ncbi.nlm.nih.gov/genomes/all/GCF/000/012/685/GCF_000012685.1_ASM1268v1	Proteobacteria	Deltaproteobacteria	Myxococcales	Myxococcaceae	Myxococcus	Myxococcus xanthus	Myxococcus xanthus DK 1622
GCF_002305895.1	PRJNA224116	SAMN06167052	na	Myxococcus macrosporus DSM 14697	Complete Genome	2017-09-15	ASM230589v1	ftp://ftp.ncbi.nlm.nih.gov/genomes/all/GCF/002/305/895/GCF_002305895.1_ASM230589v1	Spirochaetes	Spirochaetia	Spirochaetales	Borreliaceae	Borrelia	Borrelia turicatae	Myxococcus macrosporus DSM 14697
GCF_000165485.1	PRJNA224116	SAMN02603592	representative genome	Stigmatella aurantiaca DW4/3-1	Complete Genome	2010-10-21	ASM16548v1	ftp://ftp.ncbi.nlm.nih.gov/genomes/all/GCF/000/165/485/GCF_000165485.1_ASM16548v1	Proteobacteria	Deltaproteobacteria	Myxococcales	Archangiaceae	Stigmatella	Stigmatella aurantiaca	Stigmatella aurantiaca DW43-1
GCF_002305875.1	PRJNA224116	SAMN06167122	na	Cystobacter fuscus	Complete Genome	2017-09-15	ASM230587v1	ftp://ftp.ncbi.nlm.nih.gov/genomes/all/GCF/002/305/875/GCF_002305875.1_ASM230587v1	Proteobacteria	Deltaproteobacteria	Myxococcales	Archangiaceae	Cystobacter	Cystobacter fuscus	Cystobacter fuscus
GCF_001027285.1	PRJNA224116	SAMN03704078	representative genome	Archangium gephyra	Complete Genome	2015-06-03	ASM102728v1	ftp://ftp.ncbi.nlm.nih.gov/genomes/all/GCF/001/027/285/GCF_001027285.1_ASM102728v1	Proteobacteria	Deltaproteobacteria	Myxococcales	Archangiaceae	Archangium	Archangium gephyra	Archangium gephyra
GCF_001189295.1	PRJNA224116	SAMN03651481	representative genome	Chondromyces crocatus	Complete Genome	2015-07-30	ASM118929v1	ftp://ftp.ncbi.nlm.nih.gov/genomes/all/GCF/001/189/295/GCF_001189295.1_ASM118929v1	Spirochaetes	Spirochaetia	NA	Leptospiraceae	Leptospira	Leptospira interrogans	Chondromyces crocatus
GCF_000067165.1	PRJNA224116	SAMEA3138271	representative genome	Sorangium cellulosum So ce56	Complete Genome	2007-11-27	ASM6716v1	ftp://ftp.ncbi.nlm.nih.gov/genomes/all/GCF/000/067/165/GCF_000067165.1_ASM6716v1	Proteobacteria	Deltaproteobacteria	Myxococcales	Polyangiaceae	Sorangium	Sorangium cellulosum	Sorangium cellulosum So ce56
GCF_000418325.1	PRJNA224116	SAMN02603858	na	Sorangium cellulosum So0157-2	Complete Genome	2013-07-05	ASM41832v1	ftp://ftp.ncbi.nlm.nih.gov/genomes/all/GCF/000/418/325/GCF_000418325.1_ASM41832v1	Spirochaetes	Spirochaetia	NA	Leptospiraceae	Leptospira	Leptospira interrogans	Sorangium cellulosum So0157-2
GCF_002950945.1	PRJNA224116	SAMN04024946	na	Sorangium cellulosum	Complete Genome	2018-02-02	ASM295094v1	ftp://ftp.ncbi.nlm.nih.gov/genomes/all/GCF/002/950/945/GCF_002950945.1_ASM295094v1	Spirochaetes	Spirochaetia	NA	Leptospiraceae	Leptospira	Leptospira interrogans	Sorangium cellulosum
GCF_002222655.1	PRJNA224116	SAMN07313362	representative genome	Vitreoscilla filiformis	Complete Genome	2017-07-20	ASM222265v1	ftp://ftp.ncbi.nlm.nih.gov/genomes/all/GCF/002/222/655/GCF_002222655.1_ASM222265v1	Spirochaetes	Spirochaetia	NA	Leptospiraceae	Leptospira	Leptospira borgpetersenii	Vitreoscilla filiformis
GCF_002355975.1	PRJNA224116	SAMD00025316	na	Lysobacter enzymogenes	Complete Genome	2016-11-25	ASM235597v1	ftp://ftp.ncbi.nlm.nih.gov/genomes/all/GCF/002/355/975/GCF_002355975.1_ASM235597v1	Proteobacteria	Gammaproteobacteria	Xanthomonadales	Xanthomonadaceae	Lysobacter	Lysobacter enzymogenes	Lysobacter enzymogenes
GCF_002951835.1	PRJNA224116	SAMN06230011	na	Simonsiella muelleri ATCC 29453	Complete Genome	2018-02-02	ASM295183v1	ftp://ftp.ncbi.nlm.nih.gov/genomes/all/GCF/002/951/835/GCF_002951835.1_ASM295183v1	Proteobacteria	Betaproteobacteria	Neisseriales	Neisseriaceae	Simonsiella	Simonsiella muelleri	Simonsiella muelleri ATCC 29453
GCF_000222485.1	PRJNA224116	SAMN02261369	representative genome	Cyclobacterium marinum DSM 745	Complete Genome	2011-08-03	ASM22248v1	ftp://ftp.ncbi.nlm.nih.gov/genomes/all/GCF/000/222/485/GCF_000222485.1_ASM22248v1	Proteobacteria	Epsilonproteobacteria	Campylobacterales	Campylobacteraceae	Campylobacter	Campylobacter jejuni	Cyclobacterium marinum DSM 745
GCF_000218895.1	PRJNA224116	SAMN02232050	representative genome	Runella slithyformis DSM 19594	Complete Genome	2011-06-17	ASM21889v1	ftp://ftp.ncbi.nlm.nih.gov/genomes/all/GCF/000/218/895/GCF_000218895.1_ASM21889v1	Proteobacteria	Epsilonproteobacteria	Campylobacterales	Campylobacteraceae	Campylobacter	Campylobacter jejuni	Runella slithyformis DSM 19594
GCF_000165715.2	PRJNA224116	SAMN00103628	representative genome	Rubinisphaera brasiliensis DSM 5305	Complete Genome	2011-03-01	ASM16571v3	ftp://ftp.ncbi.nlm.nih.gov/genomes/all/GCF/000/165/715/GCF_000165715.2_ASM16571v3	Proteobacteria	Epsilonproteobacteria	Campylobacterales	Campylobacteraceae	Campylobacter	Campylobacter jejuni	Rubinisphaera brasiliensis DSM 5305
GCF_000092105.1	PRJNA224116	SAMN02598463	representative genome	Planctopirus limnophila DSM 3776	Complete Genome	2010-05-13	ASM9210v1	ftp://ftp.ncbi.nlm.nih.gov/genomes/all/GCF/000/092/105/GCF_000092105.1_ASM9210v1	Planctomycetes	Planctomycetia	Planctomycetales	Planctomycetaceae	Planctopirus	Planctopirus limnophila	Planctopirus limnophila DSM 3776
GCF_000025185.1	PRJNA224116	SAMN00120219	representative genome	Pirellula staleyi DSM 6068	Complete Genome	2010-01-07	ASM2518v1	ftp://ftp.ncbi.nlm.nih.gov/genomes/all/GCF/000/025/185/GCF_000025185.1_ASM2518v1	Planctomycetes	Planctomycetia	Planctomycetales	Planctomycetaceae	Pirellula	Pirellula staleyi	Pirellula staleyi DSM 6068
GCF_000186345.1	PRJNA224116	SAMN00138929	representative genome	Isosphaera pallida ATCC 43644	Complete Genome	2011-01-20	ASM18634v1	ftp://ftp.ncbi.nlm.nih.gov/genomes/all/GCF/000/186/345/GCF_000186345.1_ASM18634v1	Planctomycetes	Planctomycetia	Planctomycetales	Isosphaeraceae	Isosphaera	Isosphaera pallida	Isosphaera pallida ATCC 43644
GCF_000008685.2	PRJNA57581	SAMN02603966	reference genome	Borrelia burgdorferi B31	Complete Genome	2011-11-09	ASM868v2	ftp://ftp.ncbi.nlm.nih.gov/genomes/all/GCF/000/008/685/GCF_000008685.2_ASM868v2	Spirochaetes	Spirochaetia	Spirochaetales	Borreliaceae	Borreliella	Borreliella burgdorferi	Borrelia burgdorferi B31
GCF_000021405.1	PRJNA224116	SAMN02603438	na	Borrelia burgdorferi ZS7	Complete Genome	2008-12-17	ASM2140v1	ftp://ftp.ncbi.nlm.nih.gov/genomes/all/GCF/000/021/405/GCF_000021405.1_ASM2140v1	Spirochaetes	Spirochaetia	Spirochaetales	Borreliaceae	Borreliella	Borreliella burgdorferi	Borrelia burgdorferi ZS7
GCF_000166635.1	PRJNA224116	SAMN02604202	na	Borrelia burgdorferi N40	Complete Genome	2010-11-16	ASM16663v1	ftp://ftp.ncbi.nlm.nih.gov/genomes/all/GCF/000/166/635/GCF_000166635.1_ASM16663v1	Spirochaetes	Spirochaetia	Spirochaetales	Borreliaceae	Borreliella	Borreliella burgdorferi	Borrelia burgdorferi N40
GCF_000166655.1	PRJNA224116	SAMN02604203	na	Borrelia burgdorferi JD1	Complete Genome	2010-11-16	ASM16665v1	ftp://ftp.ncbi.nlm.nih.gov/genomes/all/GCF/000/166/655/GCF_000166655.1_ASM16665v1	Spirochaetes	Spirochaetia	Spirochaetales	Borreliaceae	Borreliella	Borreliella burgdorferi	Borrelia burgdorferi JD1
GCF_000444465.1	PRJNA224116	SAMN02604148	na	Borrelia burgdorferi CA382	Complete Genome	2013-08-06	ASM44446v1	ftp://ftp.ncbi.nlm.nih.gov/genomes/all/GCF/000/444/465/GCF_000444465.1_ASM44446v1	Proteobacteria	Epsilonproteobacteria	Campylobacterales	Campylobacteraceae	Campylobacter	Campylobacter jejuni	Borrelia burgdorferi CA382
GCF_002151465.1	PRJNA224116	SAMN03269135	na	Borreliella burgdorferi	Complete Genome	2017-05-19	ASM215146v1	ftp://ftp.ncbi.nlm.nih.gov/genomes/all/GCF/002/151/465/GCF_002151465.1_ASM215146v1	Proteobacteria	Epsilonproteobacteria	Campylobacterales	Campylobacteraceae	Campylobacter	Campylobacter jejuni	Borreliella burgdorferi
GCF_002151485.1	PRJNA224116	SAMN03269134	na	Borreliella burgdorferi	Complete Genome	2017-05-19	ASM215148v1	ftp://ftp.ncbi.nlm.nih.gov/genomes/all/GCF/002/151/485/GCF_002151485.1_ASM215148v1	Proteobacteria	Epsilonproteobacteria	Campylobacterales	Campylobacteraceae	Campylobacter	Campylobacter jejuni	Borreliella burgdorferi
GCF_002151505.1	PRJNA224116	SAMN06324250	na	Borreliella burgdorferi	Complete Genome	2017-05-19	ASM215150v1	ftp://ftp.ncbi.nlm.nih.gov/genomes/all/GCF/002/151/505/GCF_002151505.1_ASM215150v1	Proteobacteria	Epsilonproteobacteria	Campylobacterales	Campylobacteraceae	Campylobacter	Campylobacter jejuni	Borreliella burgdorferi
GCF_002442595.1	PRJNA224116	SAMN05763278	na	Borreliella burgdorferi	Complete Genome	2017-10-04	ASM244259v1	ftp://ftp.ncbi.nlm.nih.gov/genomes/all/GCF/002/442/595/GCF_002442595.1_ASM244259v1	Proteobacteria	Epsilonproteobacteria	Campylobacterales	Campylobacteraceae	Campylobacter	Campylobacter jejuni	Borreliella burgdorferi
GCF_000956315.1	PRJNA224116	SAMN03408291	na	Borrelia hermsii CC1	Complete Genome	2015-03-19	ASM95631v1	ftp://ftp.ncbi.nlm.nih.gov/genomes/all/GCF/000/956/315/GCF_000956315.1_ASM95631v1	Proteobacteria	Epsilonproteobacteria	Campylobacterales	Campylobacteraceae	Campylobacter	Campylobacter jejuni	Borrelia hermsii CC1
GCF_001660005.1	PRJNA224116	SAMN04481062	representative genome	Borrelia hermsii HS1	Complete Genome	2016-04-22	ASM166000v1	ftp://ftp.ncbi.nlm.nih.gov/genomes/all/GCF/001/660/005/GCF_001660005.1_ASM166000v1	Proteobacteria	Epsilonproteobacteria	Campylobacterales	Campylobacteraceae	Campylobacter	Campylobacter jejuni	Borrelia hermsii HS1
GCF_000512145.1	PRJNA224116	SAMN02641595	na	Borrelia parkeri HR1	Complete Genome	2014-01-07	ASM51214v2	ftp://ftp.ncbi.nlm.nih.gov/genomes/all/GCF/000/512/145/GCF_000512145.1_ASM51214v2	Proteobacteria	Epsilonproteobacteria	Campylobacterales	Campylobacteraceae	Campylobacter	Campylobacter jejuni	Borrelia parkeri HR1
GCF_000012085.2	PRJNA224116	SAMN02603508	representative genome	Borrelia turicatae 91E135	Complete Genome	2017-07-05	ASM1208v2	ftp://ftp.ncbi.nlm.nih.gov/genomes/all/GCF/000/012/085/GCF_000012085.2_ASM1208v2	Spirochaetes	Spirochaetia	Spirochaetales	Borreliaceae	Borrelia	Borrelia turicatae	Borrelia turicatae 91E135
GCF_001936255.1	PRJNA224116	SAMN04359737	representative genome	Borrelia anserina Es	Complete Genome	2017-01-05	ASM193625v1	ftp://ftp.ncbi.nlm.nih.gov/genomes/all/GCF/001/936/255/GCF_001936255.1_ASM193625v1	Proteobacteria	Epsilonproteobacteria	Campylobacterales	Campylobacteraceae	Campylobacter	Campylobacter hyointestinalis	Borrelia anserina Es
GCF_000147075.1	PRJNA224116	SAMN02603259	na	Spirochaeta thermophila DSM 6192	Complete Genome	2010-09-10	ASM14707v1	ftp://ftp.ncbi.nlm.nih.gov/genomes/all/GCF/000/147/075/GCF_000147075.1_ASM14707v1	Spirochaetes	Spirochaetia	Spirochaetales	Spirochaetaceae	Spirochaeta	Spirochaeta thermophila	Spirochaeta thermophila DSM 6192
GCF_000008185.1	PRJNA57583	SAMN02603967	reference genome	Treponema denticola ATCC 35405	Complete Genome	2004-02-03	ASM818v1	ftp://ftp.ncbi.nlm.nih.gov/genomes/all/GCF/000/008/185/GCF_000008185.1_ASM818v1	Spirochaetes	Spirochaetia	Spirochaetales	Spirochaetaceae	Treponema	Treponema denticola	Treponema denticola ATCC 35405
GCF_000022105.1	PRJNA224116	SAMN02603102	na	Brachyspira hyodysenteriae WA1	Complete Genome	2009-03-18	ASM2210v1	ftp://ftp.ncbi.nlm.nih.gov/genomes/all/GCF/000/022/105/GCF_000022105.1_ASM2210v1	Spirochaetes	Spirochaetia	Brachyspirales	Brachyspiraceae	Brachyspira	Brachyspira hyodysenteriae	Brachyspira hyodysenteriae WA1
GCF_001676785.2	PRJNA224116	SAMN05172954	representative genome	Brachyspira hyodysenteriae ATCC 27164	Complete Genome	2016-09-30	ASM167678v2	ftp://ftp.ncbi.nlm.nih.gov/genomes/all/GCF/001/676/785/GCF_001676785.2_ASM167678v2	Proteobacteria	Epsilonproteobacteria	Campylobacterales	Helicobacteraceae	Helicobacter	Helicobacter pylori	Brachyspira hyodysenteriae ATCC 27164
GCF_002850235.1	PRJNA224116	SAMN05757017	na	Brachyspira hyodysenteriae	Complete Genome	2018-01-03	ASM285023v1	ftp://ftp.ncbi.nlm.nih.gov/genomes/all/GCF/002/850/235/GCF_002850235.1_ASM285023v1	Proteobacteria	Epsilonproteobacteria	Campylobacterales	Helicobacteraceae	Helicobacter	Helicobacter pylori	Brachyspira hyodysenteriae
GCF_000604125.1	PRJNA224116	SAMN03081438	representative genome	Treponema pallidum subsp. pallidum str. Sea 81-4	Complete Genome	2014-03-28	ASM60412v1	ftp://ftp.ncbi.nlm.nih.gov/genomes/all/GCF/000/604/125/GCF_000604125.1_ASM60412v1	Proteobacteria	Epsilonproteobacteria	Campylobacterales	Helicobacteraceae	Helicobacter	Helicobacter pylori	Treponema pallidum subsp. pallidum str. Sea 81-4
GCF_000195275.1	PRJNA224116	SAMN00713601	representative genome	Treponema succinifaciens DSM 2489	Complete Genome	2011-04-07	ASM19527v1	ftp://ftp.ncbi.nlm.nih.gov/genomes/all/GCF/000/195/275/GCF_000195275.1_ASM19527v1	Proteobacteria	Epsilonproteobacteria	Campylobacterales	Helicobacteraceae	Helicobacter	Helicobacter pylori	Treponema succinifaciens DSM 2489
GCF_000017605.1	PRJNA224116	SAMN02603617	na	Leptospira biflexa serovar Patoc strain 'Patoc 1 (Ames)'	Complete Genome	2008-02-13	ASM1760v1	ftp://ftp.ncbi.nlm.nih.gov/genomes/all/GCF/000/017/605/GCF_000017605.1_ASM1760v1	Spirochaetes	Spirochaetia	NA	Leptospiraceae	Leptospira	Leptospira biflexa	Leptospira biflexa serovar Patoc strain 'Patoc 1 (Ames)'
GCF_000017685.1	PRJNA224116	SAMN02603347	representative genome	Leptospira biflexa serovar Patoc strain 'Patoc 1 (Paris)'	Complete Genome	2008-02-13	ASM1768v1	ftp://ftp.ncbi.nlm.nih.gov/genomes/all/GCF/000/017/685/GCF_000017685.1_ASM1768v1	Spirochaetes	Spirochaetia	NA	Leptospiraceae	Leptospira	Leptospira biflexa	Leptospira biflexa serovar Patoc strain 'Patoc 1 (Paris)'
GCF_000007685.1	PRJNA224116	SAMN02603847	na	Leptospira interrogans serovar Copenhageni str. Fiocruz L1-130	Complete Genome	2004-03-22	ASM768v1	ftp://ftp.ncbi.nlm.nih.gov/genomes/all/GCF/000/007/685/GCF_000007685.1_ASM768v1	Spirochaetes	Spirochaetia	NA	Leptospiraceae	Leptospira	Leptospira interrogans	Leptospira interrogans serovar Copenhageni str. Fiocruz L1-130
GCF_000092565.1	PRJNA57881	SAMN02603127	reference genome	Leptospira interrogans serovar Lai str. 56601	Complete Genome	2010-04-06	ASM9256v1	ftp://ftp.ncbi.nlm.nih.gov/genomes/all/GCF/000/092/565/GCF_000092565.1_ASM9256v1	Spirochaetes	Spirochaetia	NA	Leptospiraceae	Leptospira	Leptospira interrogans	Leptospira interrogans serovar Lai str. 56601
GCF_000231175.1	PRJNA224116	SAMN02603861	na	Leptospira interrogans serovar Lai str. IPAV	Complete Genome	2011-10-20	ASM23117v1	ftp://ftp.ncbi.nlm.nih.gov/genomes/all/GCF/000/231/175/GCF_000231175.1_ASM23117v1	Spirochaetes	Spirochaetia	NA	Leptospiraceae	Leptospira	Leptospira interrogans	Leptospira interrogans serovar Lai str. IPAV
GCF_000941035.1	PRJNA224116	SAMN03375751	na	Leptospira interrogans serovar Linhai str. 56609	Complete Genome	2015-03-04	ASM94103v1	ftp://ftp.ncbi.nlm.nih.gov/genomes/all/GCF/000/941/035/GCF_000941035.1_ASM94103v1	Proteobacteria	Epsilonproteobacteria	Campylobacterales	Helicobacteraceae	Helicobacter	Helicobacter pylori	Leptospira interrogans serovar Linhai str. 56609
GCF_001010765.1	PRJNA224116	SAMN03259167	na	Leptospira interrogans serovar Bratislava	Complete Genome	2015-05-20	ASM101076v1	ftp://ftp.ncbi.nlm.nih.gov/genomes/all/GCF/001/010/765/GCF_001010765.1_ASM101076v1	Spirochaetes	Spirochaetia	NA	Leptospiraceae	Leptospira	Leptospira interrogans	Leptospira interrogans serovar Bratislava
GCF_001047635.1	PRJNA224116	SAMN03780437	na	Leptospira interrogans serovar Manilae	Complete Genome	2015-07-08	ASM104763v1	ftp://ftp.ncbi.nlm.nih.gov/genomes/all/GCF/001/047/635/GCF_001047635.1_ASM104763v1	Spirochaetes	Spirochaetia	NA	Leptospiraceae	Leptospira	Leptospira interrogans	Leptospira interrogans serovar Manilae
GCF_001047655.1	PRJNA224116	SAMN03780438	na	Leptospira interrogans serovar Manilae	Complete Genome	2015-07-08	ASM104765v1	ftp://ftp.ncbi.nlm.nih.gov/genomes/all/GCF/001/047/655/GCF_001047655.1_ASM104765v1	Spirochaetes	Spirochaetia	NA	Leptospiraceae	Leptospira	Leptospira interrogans	Leptospira interrogans serovar Manilae
GCF_001293065.1	PRJNA224116	SAMN03853357	na	Leptospira interrogans serovar Hardjo str. Norma	Complete Genome	2015-09-17	ASM129306v1	ftp://ftp.ncbi.nlm.nih.gov/genomes/all/GCF/001/293/065/GCF_001293065.1_ASM129306v1	Proteobacteria	Epsilonproteobacteria	Campylobacterales	Helicobacteraceae	Helicobacter	Helicobacter pylori	Leptospira interrogans serovar Hardjo str. Norma
GCF_002073495.2	PRJNA224116	SAMN04875540	na	Leptospira interrogans serovar Copenhageni	Complete Genome	2018-03-01	ASM207349v2	ftp://ftp.ncbi.nlm.nih.gov/genomes/all/GCF/002/073/495/GCF_002073495.2_ASM207349v2	Spirochaetes	Spirochaetia	NA	Leptospiraceae	Leptospira	Leptospira interrogans	Leptospira interrogans serovar Copenhageni
GCF_000013945.1	PRJNA224116	SAMN02603615	representative genome	Leptospira borgpetersenii serovar Hardjo-bovis str. L550	Complete Genome	2006-10-13	ASM1394v1	ftp://ftp.ncbi.nlm.nih.gov/genomes/all/GCF/000/013/945/GCF_000013945.1_ASM1394v1	Spirochaetes	Spirochaetia	NA	Leptospiraceae	Leptospira	Leptospira borgpetersenii	Leptospira borgpetersenii serovar Hardjo-bovis str. L550
GCF_000013965.1	PRJNA224116	SAMN02603616	na	Leptospira borgpetersenii serovar Hardjo-bovis str. JB197	Complete Genome	2006-10-13	ASM1396v1	ftp://ftp.ncbi.nlm.nih.gov/genomes/all/GCF/000/013/965/GCF_000013965.1_ASM1396v1	Spirochaetes	Spirochaetia	NA	Leptospiraceae	Leptospira	Leptospira borgpetersenii	Leptospira borgpetersenii serovar Hardjo-bovis str. JB197
GCF_001444465.1	PRJNA224116	SAMN03785545	na	Leptospira borgpetersenii serovar Ballum	Complete Genome	2015-11-17	ASM144446v1	ftp://ftp.ncbi.nlm.nih.gov/genomes/all/GCF/001/444/465/GCF_001444465.1_ASM144446v1	Spirochaetes	Spirochaetia	NA	Leptospiraceae	Leptospira	Leptospira borgpetersenii	Leptospira borgpetersenii serovar Ballum
GCF_000284315.1	PRJNA224116	SAMD00061058	representative genome	Leptospirillum ferrooxidans C2-3	Complete Genome	2012-03-30	ASM28431v1	ftp://ftp.ncbi.nlm.nih.gov/genomes/all/GCF/000/284/315/GCF_000284315.1_ASM28431v1	Nitrospirae	Nitrospira	Nitrospirales	Nitrospiraceae	Leptospirillum	Leptospirillum ferrooxidans	Leptospirillum ferrooxidans C2-3
GCF_000632475.1	PRJNA224116	SAMN02644441	na	Azospirillum brasilense	Complete Genome	2014-06-05	ASM63247v2	ftp://ftp.ncbi.nlm.nih.gov/genomes/all/GCF/000/632/475/GCF_000632475.1_ASM63247v2	Proteobacteria	Epsilonproteobacteria	Campylobacterales	Helicobacteraceae	Helicobacter	Helicobacter cinaedi	Azospirillum brasilense
GCF_001315015.1	PRJNA224116	SAMN04005082	representative genome	Azospirillum brasilense	Complete Genome	2015-10-15	ASM131501v1	ftp://ftp.ncbi.nlm.nih.gov/genomes/all/GCF/001/315/015/GCF_001315015.1_ASM131501v1	Proteobacteria	Alphaproteobacteria	Rhodospirillales	Rhodospirillaceae	Azospirillum	Azospirillum brasilense	Azospirillum brasilense
GCF_000010725.1	PRJNA224116	SAMD00060958	na	Azospirillum sp. B510	Complete Genome	2010-02-16	ASM1072v1	ftp://ftp.ncbi.nlm.nih.gov/genomes/all/GCF/000/010/725/GCF_000010725.1_ASM1072v1	Proteobacteria	Alphaproteobacteria	Rhodospirillales	Rhodospirillaceae	Azospirillum	Azospirillum lipoferum	Azospirillum sp. B510
GCF_000283655.1	PRJNA224116	SAMEA2272642	na	Azospirillum lipoferum 4B	Complete Genome	2011-11-16	ASM28365v1	ftp://ftp.ncbi.nlm.nih.gov/genomes/all/GCF/000/283/655/GCF_000283655.1_ASM28365v1	Proteobacteria	Alphaproteobacteria	Rhodospirillales	Rhodospirillaceae	Azospirillum	Azospirillum lipoferum	Azospirillum lipoferum 4B
GCF_000465235.1	PRJNA224116	SAMN02603234	na	Campylobacter coli CVM N29710	Complete Genome	2013-09-09	ASM46523v1	ftp://ftp.ncbi.nlm.nih.gov/genomes/all/GCF/000/465/235/GCF_000465235.1_ASM46523v1	Proteobacteria	Epsilonproteobacteria	Campylobacterales	Campylobacteraceae	Campylobacter	Campylobacter coli	Campylobacter coli CVM N29710
GCF_000494775.1	PRJNA224116	SAMN02603390	na	Campylobacter coli 15-537360	Complete Genome	2013-11-01	ASM49477v1	ftp://ftp.ncbi.nlm.nih.gov/genomes/all/GCF/000/494/775/GCF_000494775.1_ASM49477v1	Proteobacteria	Epsilonproteobacteria	Campylobacterales	Campylobacteraceae	Campylobacter	Campylobacter coli	Campylobacter coli 15-537360
GCF_000583755.1	PRJNA224116	SAMN02743856	na	Campylobacter coli RM1875	Complete Genome	2014-03-03	ASM58375v1	ftp://ftp.ncbi.nlm.nih.gov/genomes/all/GCF/000/583/755/GCF_000583755.1_ASM58375v1	Proteobacteria	Gammaproteobacteria	Thiotrichales	Francisellaceae	Francisella	Francisella tularensis	Campylobacter coli RM1875
GCF_000583795.1	PRJNA224116	SAMN02743854	na	Campylobacter coli RM5611	Complete Genome	2014-03-03	ASM58379v1	ftp://ftp.ncbi.nlm.nih.gov/genomes/all/GCF/000/583/795/GCF_000583795.1_ASM58379v1	Proteobacteria	Gammaproteobacteria	Thiotrichales	Francisellaceae	Francisella	Francisella tularensis	Campylobacter coli RM5611
GCF_000954195.1	PRJNA224116	SAMN03381357	na	Campylobacter coli	Complete Genome	2015-03-17	ASM95419v1	ftp://ftp.ncbi.nlm.nih.gov/genomes/all/GCF/000/954/195/GCF_000954195.1_ASM95419v1	Proteobacteria	Gammaproteobacteria	Thiotrichales	Francisellaceae	Francisella	Francisella tularensis	Campylobacter coli
GCF_001417635.1	PRJNA224116	SAMN04202590	na	Campylobacter coli	Complete Genome	2015-10-28	ASM141763v1	ftp://ftp.ncbi.nlm.nih.gov/genomes/all/GCF/001/417/635/GCF_001417635.1_ASM141763v1	Proteobacteria	Gammaproteobacteria	Thiotrichales	Francisellaceae	Francisella	Francisella tularensis	Campylobacter coli
GCF_001483845.1	PRJNA224116	SAMN04271271	na	Campylobacter coli	Complete Genome	2016-01-04	ASM148384v1	ftp://ftp.ncbi.nlm.nih.gov/genomes/all/GCF/001/483/845/GCF_001483845.1_ASM148384v1	Proteobacteria	Gammaproteobacteria	Thiotrichales	Francisellaceae	Francisella	Francisella tularensis	Campylobacter coli
GCF_001639125.1	PRJNA224116	SAMN04883459	na	Campylobacter coli	Complete Genome	2016-05-06	ASM163912v1	ftp://ftp.ncbi.nlm.nih.gov/genomes/all/GCF/001/639/125/GCF_001639125.1_ASM163912v1	Proteobacteria	Gammaproteobacteria	Thiotrichales	Francisellaceae	Francisella	Francisella tularensis	Campylobacter coli
GCF_001717605.1	PRJNA224116	SAMN05544801	na	Campylobacter coli	Complete Genome	2016-08-31	ASM171760v1	ftp://ftp.ncbi.nlm.nih.gov/genomes/all/GCF/001/717/605/GCF_001717605.1_ASM171760v1	Proteobacteria	Gammaproteobacteria	Thiotrichales	Francisellaceae	Francisella	Francisella tularensis	Campylobacter coli
GCF_001865455.1	PRJNA224116	SAMN05942180	na	Campylobacter coli	Complete Genome	2016-11-03	ASM186545v1	ftp://ftp.ncbi.nlm.nih.gov/genomes/all/GCF/001/865/455/GCF_001865455.1_ASM186545v1	Proteobacteria	Gammaproteobacteria	Thiotrichales	Francisellaceae	Francisella	Francisella tularensis	Campylobacter coli
GCF_001865475.1	PRJNA224116	SAMN05942182	na	Campylobacter coli	Complete Genome	2016-11-03	ASM186547v1	ftp://ftp.ncbi.nlm.nih.gov/genomes/all/GCF/001/865/475/GCF_001865475.1_ASM186547v1	Proteobacteria	Gammaproteobacteria	Thiotrichales	Francisellaceae	Francisella	Francisella tularensis	Campylobacter coli
GCF_001865495.1	PRJNA224116	SAMN05942184	na	Campylobacter coli	Complete Genome	2016-11-03	ASM186549v1	ftp://ftp.ncbi.nlm.nih.gov/genomes/all/GCF/001/865/495/GCF_001865495.1_ASM186549v1	Proteobacteria	Gammaproteobacteria	Thiotrichales	Francisellaceae	Francisella	Francisella tularensis	Campylobacter coli
GCF_001865515.1	PRJNA224116	SAMN05942178	na	Campylobacter coli	Complete Genome	2016-11-03	ASM186551v1	ftp://ftp.ncbi.nlm.nih.gov/genomes/all/GCF/001/865/515/GCF_001865515.1_ASM186551v1	Proteobacteria	Gammaproteobacteria	Thiotrichales	Francisellaceae	Francisella	Francisella tularensis	Campylobacter coli
GCF_001865535.1	PRJNA224116	SAMN05942188	na	Campylobacter coli	Complete Genome	2016-11-03	ASM186553v1	ftp://ftp.ncbi.nlm.nih.gov/genomes/all/GCF/001/865/535/GCF_001865535.1_ASM186553v1	Proteobacteria	Gammaproteobacteria	Thiotrichales	Francisellaceae	Francisella	Francisella tularensis	Campylobacter coli
GCF_001865555.1	PRJNA224116	SAMN05942181	na	Campylobacter coli	Complete Genome	2016-11-03	ASM186555v1	ftp://ftp.ncbi.nlm.nih.gov/genomes/all/GCF/001/865/555/GCF_001865555.1_ASM186555v1	Proteobacteria	Epsilonproteobacteria	Campylobacterales	Campylobacteraceae	Campylobacter	Campylobacter coli	Campylobacter coli
GCF_001936355.1	PRJNA224116	SAMN06177343	na	Campylobacter coli	Complete Genome	2017-01-05	ASM193635v1	ftp://ftp.ncbi.nlm.nih.gov/genomes/all/GCF/001/936/355/GCF_001936355.1_ASM193635v1	Proteobacteria	Epsilonproteobacteria	Campylobacterales	Campylobacteraceae	Campylobacter	Campylobacter coli	Campylobacter coli
GCF_002024185.1	PRJNA224116	SAMN06456893	representative genome	Campylobacter coli	Complete Genome	2017-03-09	ASM202418v1	ftp://ftp.ncbi.nlm.nih.gov/genomes/all/GCF/002/024/185/GCF_002024185.1_ASM202418v1	Proteobacteria	Epsilonproteobacteria	Campylobacterales	Campylobacteraceae	Campylobacter	Campylobacter coli	Campylobacter coli
GCF_002407145.1	PRJNA224116	SAMN03580886	na	Campylobacter coli	Complete Genome	2017-10-02	ASM240714v1	ftp://ftp.ncbi.nlm.nih.gov/genomes/all/GCF/002/407/145/GCF_002407145.1_ASM240714v1	Proteobacteria	Epsilonproteobacteria	Campylobacterales	Campylobacteraceae	Campylobacter	Campylobacter coli	Campylobacter coli
GCF_002843985.1	PRJNA224116	SAMN08160608	na	Campylobacter coli	Complete Genome	2017-12-18	ASM284398v1	ftp://ftp.ncbi.nlm.nih.gov/genomes/all/GCF/002/843/985/GCF_002843985.1_ASM284398v1	Proteobacteria	Epsilonproteobacteria	Campylobacterales	Campylobacteraceae	Campylobacter	Campylobacter coli	Campylobacter coli
GCF_000015085.1	PRJNA224116	SAMN02604050	na	Campylobacter fetus subsp. fetus 82-40	Complete Genome	2006-11-27	ASM1508v1	ftp://ftp.ncbi.nlm.nih.gov/genomes/all/GCF/000/015/085/GCF_000015085.1_ASM1508v1	Proteobacteria	Epsilonproteobacteria	Campylobacterales	Campylobacteraceae	Campylobacter	Campylobacter fetus	Campylobacter fetus subsp. fetus 82-40
GCF_000495505.1	PRJNA224116	SAMN02604287	representative genome	Campylobacter fetus subsp. testudinum 03-427	Complete Genome	2013-11-05	ASM49550v1	ftp://ftp.ncbi.nlm.nih.gov/genomes/all/GCF/000/495/505/GCF_000495505.1_ASM49550v1	Proteobacteria	Gammaproteobacteria	Pseudomonadales	Pseudomonadaceae	Pseudomonas	Pseudomonas aeruginosa	Campylobacter fetus subsp. testudinum 03-427
GCF_000512745.2	PRJNA224116	SAMN02641386	na	Campylobacter fetus subsp. venerealis cfvi03/293	Complete Genome	2016-09-06	ASM51274v2	ftp://ftp.ncbi.nlm.nih.gov/genomes/all/GCF/000/512/745/GCF_000512745.2_ASM51274v2	Proteobacteria	Gammaproteobacteria	Pseudomonadales	Pseudomonadaceae	Pseudomonas	Pseudomonas aeruginosa	Campylobacter fetus subsp. venerealis cfvi03293
GCF_000759485.1	PRJNA224116	SAMN02870597	na	Campylobacter fetus subsp. fetus 04/554	Complete Genome	2014-09-29	ASM75948v1	ftp://ftp.ncbi.nlm.nih.gov/genomes/all/GCF/000/759/485/GCF_000759485.1_ASM75948v1	Proteobacteria	Gammaproteobacteria	Pseudomonadales	Pseudomonadaceae	Pseudomonas	Pseudomonas aeruginosa	Campylobacter fetus subsp. fetus 04554
GCF_000759515.1	PRJNA224116	SAMN02870596	na	Campylobacter fetus subsp. venerealis 97/608	Complete Genome	2014-09-29	ASM75951v1	ftp://ftp.ncbi.nlm.nih.gov/genomes/all/GCF/000/759/515/GCF_000759515.1_ASM75951v1	Proteobacteria	Gammaproteobacteria	Pseudomonadales	Pseudomonadaceae	Pseudomonas	Pseudomonas aeruginosa	Campylobacter fetus subsp. venerealis 97608
GCF_000814265.1	PRJNA224116	SAMN02689633	na	Campylobacter fetus subsp. testudinum	Complete Genome	2015-01-05	ASM81426v1	ftp://ftp.ncbi.nlm.nih.gov/genomes/all/GCF/000/814/265/GCF_000814265.1_ASM81426v1	Proteobacteria	Epsilonproteobacteria	Campylobacterales	Campylobacteraceae	Campylobacter	Campylobacter fetus	Campylobacter fetus subsp. testudinum
GCF_000967135.1	PRJNA224116	SAMEA3283138	na	Campylobacter fetus subsp. venerealis str. 84-112	Complete Genome	2014-01-30	CFV	ftp://ftp.ncbi.nlm.nih.gov/genomes/all/GCF/000/967/135/GCF_000967135.1_CFV	Proteobacteria	Epsilonproteobacteria	Campylobacterales	Campylobacteraceae	Campylobacter	Campylobacter fetus	Campylobacter fetus subsp. venerealis str. 84-112
GCF_001484645.1	PRJNA224116	SAMN03366410	na	Campylobacter fetus subsp. testudinum Sp3	Complete Genome	2016-01-04	ASM148464v1	ftp://ftp.ncbi.nlm.nih.gov/genomes/all/GCF/001/484/645/GCF_001484645.1_ASM148464v1	Proteobacteria	Gammaproteobacteria	Pseudomonadales	Pseudomonadaceae	Pseudomonas	Pseudomonas fluorescens	Campylobacter fetus subsp. testudinum Sp3
GCF_001686885.1	PRJNA224116	SAMN04505906	na	Campylobacter fetus subsp. venerealis	Complete Genome	2016-07-16	ASM168688v1	ftp://ftp.ncbi.nlm.nih.gov/genomes/all/GCF/001/686/885/GCF_001686885.1_ASM168688v1	Proteobacteria	Epsilonproteobacteria	Campylobacterales	Campylobacteraceae	Campylobacter	Campylobacter fetus	Campylobacter fetus subsp. venerealis
GCF_002973655.1	PRJNA224116	SAMN08618845	na	Campylobacter fetus subsp. testudinum	Complete Genome	2018-03-07	ASM297365v1	ftp://ftp.ncbi.nlm.nih.gov/genomes/all/GCF/002/973/655/GCF_002973655.1_ASM297365v1	Proteobacteria	Gammaproteobacteria	Pseudomonadales	Pseudomonadaceae	Pseudomonas	Pseudomonas putida	Campylobacter fetus subsp. testudinum
GCF_000009085.1	PRJNA57587	SAMEA1705929	reference genome	Campylobacter jejuni subsp. jejuni NCTC 11168 = ATCC 700819	Complete Genome	2003-05-06	ASM908v1	ftp://ftp.ncbi.nlm.nih.gov/genomes/all/GCF/000/009/085/GCF_000009085.1_ASM908v1	Proteobacteria	Epsilonproteobacteria	Campylobacterales	Campylobacteraceae	Campylobacter	Campylobacter jejuni	Campylobacter jejuni subsp. jejuni NCTC 11168 = ATCC 700819
GCF_000011865.1	PRJNA224116	SAMN02604007	na	Campylobacter jejuni RM1221	Complete Genome	2005-01-06	ASM1186v1	ftp://ftp.ncbi.nlm.nih.gov/genomes/all/GCF/000/011/865/GCF_000011865.1_ASM1186v1	Proteobacteria	Epsilonproteobacteria	Campylobacterales	Campylobacteraceae	Campylobacter	Campylobacter jejuni	Campylobacter jejuni RM1221
GCF_000015525.1	PRJNA224116	SAMN02604044	na	Campylobacter jejuni subsp. jejuni 81-176	Complete Genome	2007-01-09	ASM1552v1	ftp://ftp.ncbi.nlm.nih.gov/genomes/all/GCF/000/015/525/GCF_000015525.1_ASM1552v1	Proteobacteria	Epsilonproteobacteria	Campylobacterales	Campylobacteraceae	Campylobacter	Campylobacter jejuni	Campylobacter jejuni subsp. jejuni 81-176
GCF_000017905.1	PRJNA224116	SAMN02603008	na	Campylobacter jejuni subsp. jejuni 81116	Complete Genome	2007-09-20	ASM1790v1	ftp://ftp.ncbi.nlm.nih.gov/genomes/all/GCF/000/017/905/GCF_000017905.1_ASM1790v1	Proteobacteria	Epsilonproteobacteria	Campylobacterales	Campylobacteraceae	Campylobacter	Campylobacter jejuni	Campylobacter jejuni subsp. jejuni 81116
GCF_000025425.1	PRJNA224116	SAMN02603425	na	Campylobacter jejuni subsp. jejuni IA3902	Complete Genome	2010-01-29	ASM2542v1	ftp://ftp.ncbi.nlm.nih.gov/genomes/all/GCF/000/025/425/GCF_000025425.1_ASM2542v1	Proteobacteria	Epsilonproteobacteria	Campylobacterales	Campylobacteraceae	Campylobacter	Campylobacter jejuni	Campylobacter jejuni subsp. jejuni IA3902
GCF_000148705.1	PRJNA224116	SAMN02603174	na	Campylobacter jejuni subsp. jejuni M1	Complete Genome	2010-09-28	ASM14870v1	ftp://ftp.ncbi.nlm.nih.gov/genomes/all/GCF/000/148/705/GCF_000148705.1_ASM14870v1	Proteobacteria	Epsilonproteobacteria	Campylobacterales	Campylobacteraceae	Campylobacter	Campylobacter jejuni	Campylobacter jejuni subsp. jejuni M1
GCF_000184205.1	PRJNA224116	SAMN02603954	na	Campylobacter jejuni subsp. jejuni S3	Complete Genome	2010-12-14	ASM18420v1	ftp://ftp.ncbi.nlm.nih.gov/genomes/all/GCF/000/184/205/GCF_000184205.1_ASM18420v1	Proteobacteria	Epsilonproteobacteria	Campylobacterales	Campylobacteraceae	Campylobacter	Campylobacter jejuni	Campylobacter jejuni subsp. jejuni S3
GCF_000302555.5	PRJNA224116	SAMN02604234	na	Campylobacter jejuni subsp. jejuni PT14	Complete Genome	2016-04-04	ASM30255v4	ftp://ftp.ncbi.nlm.nih.gov/genomes/all/GCF/000/302/555/GCF_000302555.5_ASM30255v4	Proteobacteria	Epsilonproteobacteria	Campylobacterales	Campylobacteraceae	Campylobacter	Campylobacter jejuni	Campylobacter jejuni subsp. jejuni PT14
GCF_000304375.1	PRJNA224116	SAMEA2271917	na	Campylobacter jejuni subsp. jejuni NCTC 11168-BN148	Complete Genome	2012-08-20	AINO	ftp://ftp.ncbi.nlm.nih.gov/genomes/all/GCF/000/304/375/GCF_000304375.1_AINO	Proteobacteria	Epsilonproteobacteria	Campylobacterales	Campylobacteraceae	Campylobacter	Campylobacter jejuni	Campylobacter jejuni subsp. jejuni NCTC 11168-BN148
GCF_000430385.1	PRJNA224116	SAMN02179883	na	Campylobacter jejuni 32488	Complete Genome	2013-07-16	ASM43038v1	ftp://ftp.ncbi.nlm.nih.gov/genomes/all/GCF/000/430/385/GCF_000430385.1_ASM43038v1	Proteobacteria	Epsilonproteobacteria	Campylobacterales	Campylobacteraceae	Campylobacter	Campylobacter jejuni	Campylobacter jejuni 32488
GCF_000466065.2	PRJNA224116	SAMN02603725	na	Campylobacter jejuni subsp. jejuni 00-2538	Complete Genome	2014-09-26	ASM46606v2	ftp://ftp.ncbi.nlm.nih.gov/genomes/all/GCF/000/466/065/GCF_000466065.2_ASM46606v2	Proteobacteria	Epsilonproteobacteria	Campylobacterales	Campylobacteraceae	Campylobacter	Campylobacter jejuni	Campylobacter jejuni subsp. jejuni 00-2538
GCF_000466075.2	PRJNA224116	SAMN02603726	na	Campylobacter jejuni subsp. jejuni 00-2544	Complete Genome	2014-09-26	ASM46607v2	ftp://ftp.ncbi.nlm.nih.gov/genomes/all/GCF/000/466/075/GCF_000466075.2_ASM46607v2	Proteobacteria	Epsilonproteobacteria	Campylobacterales	Campylobacteraceae	Campylobacter	Campylobacter jejuni	Campylobacter jejuni subsp. jejuni 00-2544
GCF_000466105.2	PRJNA224116	SAMN02603724	na	Campylobacter jejuni subsp. jejuni 00-2426	Complete Genome	2014-09-26	ASM46610v2	ftp://ftp.ncbi.nlm.nih.gov/genomes/all/GCF/000/466/105/GCF_000466105.2_ASM46610v2	Proteobacteria	Betaproteobacteria	Burkholderiales	Burkholderiaceae	Ralstonia	Ralstonia pickettii	Campylobacter jejuni subsp. jejuni 00-2426
GCF_000468915.2	PRJNA224116	SAMN02603723	na	Campylobacter jejuni subsp. jejuni 00-2425	Complete Genome	2014-09-26	ASM46891v2	ftp://ftp.ncbi.nlm.nih.gov/genomes/all/GCF/000/468/915/GCF_000468915.2_ASM46891v2	Proteobacteria	Betaproteobacteria	Burkholderiales	Burkholderiaceae	Ralstonia	Ralstonia pickettii	Campylobacter jejuni subsp. jejuni 00-2425
GCF_000493495.1	PRJNA224116	SAMEA2272246	na	Campylobacter jejuni 4031	Complete Genome	2013-10-02	TS	ftp://ftp.ncbi.nlm.nih.gov/genomes/all/GCF/000/493/495/GCF_000493495.1_TS	Proteobacteria	Epsilonproteobacteria	Campylobacterales	Campylobacteraceae	Campylobacter	Campylobacter jejuni	Campylobacter jejuni 4031
GCF_000737085.1	PRJNA224116	SAMN02864993	na	Campylobacter jejuni subsp. jejuni	Complete Genome	2014-08-01	ASM73708v1	ftp://ftp.ncbi.nlm.nih.gov/genomes/all/GCF/000/737/085/GCF_000737085.1_ASM73708v1	Proteobacteria	Epsilonproteobacteria	Campylobacterales	Campylobacteraceae	Campylobacter	Campylobacter jejuni	Campylobacter jejuni subsp. jejuni
GCF_000772225.1	PRJNA224116	SAMN02376799	na	Campylobacter jejuni subsp. jejuni F38011	Complete Genome	2014-11-05	ASM77222v1	ftp://ftp.ncbi.nlm.nih.gov/genomes/all/GCF/000/772/225/GCF_000772225.1_ASM77222v1	Proteobacteria	Epsilonproteobacteria	Campylobacterales	Campylobacteraceae	Campylobacter	Campylobacter jejuni	Campylobacter jejuni subsp. jejuni F38011
GCF_000830775.1	PRJNA224116	SAMN02316405	na	Campylobacter jejuni subsp. jejuni NCTC 11168-K12E5	Complete Genome	2014-02-28	ASM83077v1	ftp://ftp.ncbi.nlm.nih.gov/genomes/all/GCF/000/830/775/GCF_000830775.1_ASM83077v1	Proteobacteria	Epsilonproteobacteria	Campylobacterales	Campylobacteraceae	Campylobacter	Campylobacter jejuni	Campylobacter jejuni subsp. jejuni NCTC 11168-K12E5
GCF_000830805.1	PRJNA224116	SAMN02316408	na	Campylobacter jejuni subsp. jejuni NCTC 11168-Kf1	Complete Genome	2014-02-28	ASM83080v1	ftp://ftp.ncbi.nlm.nih.gov/genomes/all/GCF/000/830/805/GCF_000830805.1_ASM83080v1	Proteobacteria	Epsilonproteobacteria	Campylobacterales	Campylobacteraceae	Campylobacter	Campylobacter jejuni	Campylobacter jejuni subsp. jejuni NCTC 11168-Kf1
GCF_000830825.1	PRJNA224116	SAMN02316406	na	Campylobacter jejuni subsp. jejuni NCTC 11168-mcK12E5	Complete Genome	2014-02-28	ASM83082v1	ftp://ftp.ncbi.nlm.nih.gov/genomes/all/GCF/000/830/825/GCF_000830825.1_ASM83082v1	Proteobacteria	Epsilonproteobacteria	Campylobacterales	Campylobacteraceae	Campylobacter	Campylobacter jejuni	Campylobacter jejuni subsp. jejuni NCTC 11168-mcK12E5
GCF_000830845.1	PRJNA224116	SAMN02316407	na	Campylobacter jejuni subsp. jejuni NCTC 11168-mfK12E5	Complete Genome	2014-02-28	ASM83084v1	ftp://ftp.ncbi.nlm.nih.gov/genomes/all/GCF/000/830/845/GCF_000830845.1_ASM83084v1	Proteobacteria	Epsilonproteobacteria	Campylobacterales	Campylobacteraceae	Campylobacter	Campylobacter jejuni	Campylobacter jejuni subsp. jejuni NCTC 11168-mfK12E5
GCF_000830865.1	PRJNA224116	SAMN02316409	na	Campylobacter jejuni subsp. jejuni NCTC 11168-GSv	Complete Genome	2014-02-28	ASM83086v1	ftp://ftp.ncbi.nlm.nih.gov/genomes/all/GCF/000/830/865/GCF_000830865.1_ASM83086v1	Proteobacteria	Epsilonproteobacteria	Campylobacterales	Campylobacteraceae	Campylobacter	Campylobacter jejuni	Campylobacter jejuni subsp. jejuni NCTC 11168-GSv
GCF_000835285.1	PRJNA224116	SAMN03216760	na	Campylobacter jejuni subsp. jejuni	Complete Genome	2015-02-10	ASM83528v1	ftp://ftp.ncbi.nlm.nih.gov/genomes/all/GCF/000/835/285/GCF_000835285.1_ASM83528v1	Proteobacteria	Epsilonproteobacteria	Campylobacterales	Campylobacteraceae	Campylobacter	Campylobacter jejuni	Campylobacter jejuni subsp. jejuni
GCF_000835305.1	PRJNA224116	SAMN03216761	na	Campylobacter jejuni subsp. jejuni	Complete Genome	2015-02-10	ASM83530v1	ftp://ftp.ncbi.nlm.nih.gov/genomes/all/GCF/000/835/305/GCF_000835305.1_ASM83530v1	Proteobacteria	Epsilonproteobacteria	Campylobacterales	Campylobacteraceae	Campylobacter	Campylobacter jejuni	Campylobacter jejuni subsp. jejuni
GCF_000835345.1	PRJNA224116	SAMN03216762	na	Campylobacter jejuni subsp. jejuni	Complete Genome	2015-02-10	ASM83534v1	ftp://ftp.ncbi.nlm.nih.gov/genomes/all/GCF/000/835/345/GCF_000835345.1_ASM83534v1	Proteobacteria	Epsilonproteobacteria	Campylobacterales	Campylobacteraceae	Campylobacter	Campylobacter jejuni	Campylobacter jejuni subsp. jejuni
GCF_000835365.1	PRJNA224116	SAMN03216759	na	Campylobacter jejuni subsp. jejuni	Complete Genome	2015-02-10	ASM83536v1	ftp://ftp.ncbi.nlm.nih.gov/genomes/all/GCF/000/835/365/GCF_000835365.1_ASM83536v1	Proteobacteria	Epsilonproteobacteria	Campylobacterales	Campylobacteraceae	Campylobacter	Campylobacter jejuni	Campylobacter jejuni subsp. jejuni
GCF_000934305.1	PRJNA224116	SAMN03344735	na	Campylobacter jejuni subsp. jejuni	Complete Genome	2015-02-25	ASM93430v1	ftp://ftp.ncbi.nlm.nih.gov/genomes/all/GCF/000/934/305/GCF_000934305.1_ASM93430v1	Proteobacteria	Epsilonproteobacteria	Campylobacterales	Campylobacteraceae	Campylobacter	Campylobacter jejuni	Campylobacter jejuni subsp. jejuni
GCF_001299565.1	PRJNA224116	SAMN03652757	na	Campylobacter jejuni subsp. jejuni	Complete Genome	2015-09-25	ASM129956v1	ftp://ftp.ncbi.nlm.nih.gov/genomes/all/GCF/001/299/565/GCF_001299565.1_ASM129956v1	Proteobacteria	Epsilonproteobacteria	Campylobacterales	Campylobacteraceae	Campylobacter	Campylobacter jejuni	Campylobacter jejuni subsp. jejuni
GCF_001299595.1	PRJNA224116	SAMN03652743	na	Campylobacter jejuni subsp. jejuni	Complete Genome	2015-09-25	ASM129959v1	ftp://ftp.ncbi.nlm.nih.gov/genomes/all/GCF/001/299/595/GCF_001299595.1_ASM129959v1	Proteobacteria	Epsilonproteobacteria	Campylobacterales	Campylobacteraceae	Campylobacter	Campylobacter jejuni	Campylobacter jejuni subsp. jejuni
GCF_001314285.1	PRJNA224116	SAMN04054191	na	Campylobacter jejuni	Complete Genome	2015-10-14	ASM131428v1	ftp://ftp.ncbi.nlm.nih.gov/genomes/all/GCF/001/314/285/GCF_001314285.1_ASM131428v1	Proteobacteria	Epsilonproteobacteria	Campylobacterales	Campylobacteraceae	Campylobacter	Campylobacter jejuni	Campylobacter jejuni
GCF_001412295.1	PRJNA224116	SAMN03838469	na	Campylobacter jejuni	Complete Genome	2015-10-26	ASM141229v1	ftp://ftp.ncbi.nlm.nih.gov/genomes/all/GCF/001/412/295/GCF_001412295.1_ASM141229v1	Proteobacteria	Epsilonproteobacteria	Campylobacterales	Campylobacteraceae	Campylobacter	Campylobacter jejuni	Campylobacter jejuni
GCF_001457695.1	PRJNA224116	SAMEA2479571	na	Campylobacter jejuni	Complete Genome	2015-03-22	NCTC11351	ftp://ftp.ncbi.nlm.nih.gov/genomes/all/GCF/001/457/695/GCF_001457695.1_NCTC11351	Proteobacteria	Epsilonproteobacteria	Campylobacterales	Campylobacteraceae	Campylobacter	Campylobacter jejuni	Campylobacter jejuni
GCF_001506185.1	PRJNA224116	SAMN03246034	na	Campylobacter jejuni	Complete Genome	2016-01-07	ASM150618v1	ftp://ftp.ncbi.nlm.nih.gov/genomes/all/GCF/001/506/185/GCF_001506185.1_ASM150618v1	Proteobacteria	Epsilonproteobacteria	Campylobacterales	Campylobacteraceae	Campylobacter	Campylobacter jejuni	Campylobacter jejuni
GCF_001506205.1	PRJNA224116	SAMN03246003	na	Campylobacter jejuni	Complete Genome	2016-01-07	ASM150620v1	ftp://ftp.ncbi.nlm.nih.gov/genomes/all/GCF/001/506/205/GCF_001506205.1_ASM150620v1	Proteobacteria	Epsilonproteobacteria	Campylobacterales	Campylobacteraceae	Campylobacter	Campylobacter jejuni	Campylobacter jejuni
GCF_001506225.1	PRJNA224116	SAMN03246049	na	Campylobacter jejuni	Complete Genome	2016-01-07	ASM150622v1	ftp://ftp.ncbi.nlm.nih.gov/genomes/all/GCF/001/506/225/GCF_001506225.1_ASM150622v1	Proteobacteria	Epsilonproteobacteria	Campylobacterales	Campylobacteraceae	Campylobacter	Campylobacter jejuni	Campylobacter jejuni
GCF_001506245.1	PRJNA224116	SAMN03246051	na	Campylobacter jejuni	Complete Genome	2016-01-07	ASM150624v1	ftp://ftp.ncbi.nlm.nih.gov/genomes/all/GCF/001/506/245/GCF_001506245.1_ASM150624v1	Proteobacteria	Epsilonproteobacteria	Campylobacterales	Campylobacteraceae	Campylobacter	Campylobacter jejuni	Campylobacter jejuni
GCF_001506265.1	PRJNA224116	SAMN03246026	na	Campylobacter jejuni	Complete Genome	2016-01-07	ASM150626v1	ftp://ftp.ncbi.nlm.nih.gov/genomes/all/GCF/001/506/265/GCF_001506265.1_ASM150626v1	Proteobacteria	Epsilonproteobacteria	Campylobacterales	Campylobacteraceae	Campylobacter	Campylobacter jejuni	Campylobacter jejuni
GCF_001506285.1	PRJNA224116	SAMN03246036	na	Campylobacter jejuni	Complete Genome	2016-01-07	ASM150628v1	ftp://ftp.ncbi.nlm.nih.gov/genomes/all/GCF/001/506/285/GCF_001506285.1_ASM150628v1	Proteobacteria	Epsilonproteobacteria	Campylobacterales	Campylobacteraceae	Campylobacter	Campylobacter jejuni	Campylobacter jejuni
GCF_001506305.1	PRJNA224116	SAMN03246041	na	Campylobacter jejuni	Complete Genome	2016-01-07	ASM150630v1	ftp://ftp.ncbi.nlm.nih.gov/genomes/all/GCF/001/506/305/GCF_001506305.1_ASM150630v1	Proteobacteria	Epsilonproteobacteria	Campylobacterales	Campylobacteraceae	Campylobacter	Campylobacter jejuni	Campylobacter jejuni
GCF_001506345.1	PRJNA224116	SAMN03246015	na	Campylobacter jejuni	Complete Genome	2016-01-07	ASM150634v1	ftp://ftp.ncbi.nlm.nih.gov/genomes/all/GCF/001/506/345/GCF_001506345.1_ASM150634v1	Proteobacteria	Epsilonproteobacteria	Campylobacterales	Campylobacteraceae	Campylobacter	Campylobacter jejuni	Campylobacter jejuni
GCF_001506365.1	PRJNA224116	SAMN03246039	na	Campylobacter jejuni	Complete Genome	2016-01-07	ASM150636v1	ftp://ftp.ncbi.nlm.nih.gov/genomes/all/GCF/001/506/365/GCF_001506365.1_ASM150636v1	Proteobacteria	Epsilonproteobacteria	Campylobacterales	Campylobacteraceae	Campylobacter	Campylobacter jejuni	Campylobacter jejuni
GCF_001506385.1	PRJNA224116	SAMN03246009	na	Campylobacter jejuni	Complete Genome	2016-01-07	ASM150638v1	ftp://ftp.ncbi.nlm.nih.gov/genomes/all/GCF/001/506/385/GCF_001506385.1_ASM150638v1	Proteobacteria	Epsilonproteobacteria	Campylobacterales	Campylobacteraceae	Campylobacter	Campylobacter jejuni	Campylobacter jejuni
GCF_001506405.1	PRJNA224116	SAMN03246018	na	Campylobacter jejuni	Complete Genome	2016-01-07	ASM150640v1	ftp://ftp.ncbi.nlm.nih.gov/genomes/all/GCF/001/506/405/GCF_001506405.1_ASM150640v1	Proteobacteria	Epsilonproteobacteria	Campylobacterales	Campylobacteraceae	Campylobacter	Campylobacter jejuni	Campylobacter jejuni
GCF_001506425.1	PRJNA224116	SAMN03246050	na	Campylobacter jejuni	Complete Genome	2016-01-07	ASM150642v1	ftp://ftp.ncbi.nlm.nih.gov/genomes/all/GCF/001/506/425/GCF_001506425.1_ASM150642v1	Proteobacteria	Epsilonproteobacteria	Campylobacterales	Campylobacteraceae	Campylobacter	Campylobacter jejuni	Campylobacter jejuni
GCF_001506445.1	PRJNA224116	SAMN03246030	na	Campylobacter jejuni	Complete Genome	2016-01-07	ASM150644v1	ftp://ftp.ncbi.nlm.nih.gov/genomes/all/GCF/001/506/445/GCF_001506445.1_ASM150644v1	Proteobacteria	Epsilonproteobacteria	Campylobacterales	Campylobacteraceae	Campylobacter	Campylobacter jejuni	Campylobacter jejuni
GCF_001506465.1	PRJNA224116	SAMN03246045	na	Campylobacter jejuni	Complete Genome	2016-01-07	ASM150646v1	ftp://ftp.ncbi.nlm.nih.gov/genomes/all/GCF/001/506/465/GCF_001506465.1_ASM150646v1	Proteobacteria	Epsilonproteobacteria	Campylobacterales	Campylobacteraceae	Campylobacter	Campylobacter jejuni	Campylobacter jejuni
GCF_001506485.1	PRJNA224116	SAMN03246047	na	Campylobacter jejuni	Complete Genome	2016-01-07	ASM150648v1	ftp://ftp.ncbi.nlm.nih.gov/genomes/all/GCF/001/506/485/GCF_001506485.1_ASM150648v1	Proteobacteria	Epsilonproteobacteria	Campylobacterales	Campylobacteraceae	Campylobacter	Campylobacter jejuni	Campylobacter jejuni
GCF_001506505.1	PRJNA224116	SAMN03246044	na	Campylobacter jejuni	Complete Genome	2016-01-07	ASM150650v1	ftp://ftp.ncbi.nlm.nih.gov/genomes/all/GCF/001/506/505/GCF_001506505.1_ASM150650v1	Proteobacteria	Epsilonproteobacteria	Campylobacterales	Campylobacteraceae	Campylobacter	Campylobacter jejuni	Campylobacter jejuni
GCF_001506525.1	PRJNA224116	SAMN03246046	na	Campylobacter jejuni	Complete Genome	2016-01-07	ASM150652v1	ftp://ftp.ncbi.nlm.nih.gov/genomes/all/GCF/001/506/525/GCF_001506525.1_ASM150652v1	Proteobacteria	Epsilonproteobacteria	Campylobacterales	Campylobacteraceae	Campylobacter	Campylobacter jejuni	Campylobacter jejuni
GCF_001506545.1	PRJNA224116	SAMN03246024	na	Campylobacter jejuni	Complete Genome	2016-01-07	ASM150654v1	ftp://ftp.ncbi.nlm.nih.gov/genomes/all/GCF/001/506/545/GCF_001506545.1_ASM150654v1	Proteobacteria	Epsilonproteobacteria	Campylobacterales	Campylobacteraceae	Campylobacter	Campylobacter jejuni	Campylobacter jejuni
GCF_001506565.1	PRJNA224116	SAMN03246022	na	Campylobacter jejuni	Complete Genome	2016-01-07	ASM150656v1	ftp://ftp.ncbi.nlm.nih.gov/genomes/all/GCF/001/506/565/GCF_001506565.1_ASM150656v1	Proteobacteria	Epsilonproteobacteria	Campylobacterales	Campylobacteraceae	Campylobacter	Campylobacter jejuni	Campylobacter jejuni
GCF_001506585.1	PRJNA224116	SAMN03246012	na	Campylobacter jejuni	Complete Genome	2016-01-07	ASM150658v1	ftp://ftp.ncbi.nlm.nih.gov/genomes/all/GCF/001/506/585/GCF_001506585.1_ASM150658v1	Proteobacteria	Epsilonproteobacteria	Campylobacterales	Campylobacteraceae	Campylobacter	Campylobacter jejuni	Campylobacter jejuni
GCF_001506605.1	PRJNA224116	SAMN03246013	na	Campylobacter jejuni	Complete Genome	2016-01-07	ASM150660v1	ftp://ftp.ncbi.nlm.nih.gov/genomes/all/GCF/001/506/605/GCF_001506605.1_ASM150660v1	Proteobacteria	Epsilonproteobacteria	Campylobacterales	Campylobacteraceae	Campylobacter	Campylobacter jejuni	Campylobacter jejuni
GCF_001506625.1	PRJNA224116	SAMN03246052	na	Campylobacter jejuni	Complete Genome	2016-01-07	ASM150662v1	ftp://ftp.ncbi.nlm.nih.gov/genomes/all/GCF/001/506/625/GCF_001506625.1_ASM150662v1	Proteobacteria	Epsilonproteobacteria	Campylobacterales	Campylobacteraceae	Campylobacter	Campylobacter jejuni	Campylobacter jejuni
GCF_001506645.1	PRJNA224116	SAMN03246057	na	Campylobacter jejuni	Complete Genome	2016-01-07	ASM150664v1	ftp://ftp.ncbi.nlm.nih.gov/genomes/all/GCF/001/506/645/GCF_001506645.1_ASM150664v1	Proteobacteria	Epsilonproteobacteria	Campylobacterales	Campylobacteraceae	Campylobacter	Campylobacter jejuni	Campylobacter jejuni
GCF_001506665.1	PRJNA224116	SAMN03246043	na	Campylobacter jejuni	Complete Genome	2016-01-07	ASM150666v1	ftp://ftp.ncbi.nlm.nih.gov/genomes/all/GCF/001/506/665/GCF_001506665.1_ASM150666v1	Proteobacteria	Epsilonproteobacteria	Campylobacterales	Campylobacteraceae	Campylobacter	Campylobacter jejuni	Campylobacter jejuni
GCF_001506685.1	PRJNA224116	SAMN03246053	na	Campylobacter jejuni	Complete Genome	2016-01-07	ASM150668v1	ftp://ftp.ncbi.nlm.nih.gov/genomes/all/GCF/001/506/685/GCF_001506685.1_ASM150668v1	Proteobacteria	Epsilonproteobacteria	Campylobacterales	Campylobacteraceae	Campylobacter	Campylobacter jejuni	Campylobacter jejuni
GCF_001506705.1	PRJNA224116	SAMN03246035	na	Campylobacter jejuni	Complete Genome	2016-01-07	ASM150670v1	ftp://ftp.ncbi.nlm.nih.gov/genomes/all/GCF/001/506/705/GCF_001506705.1_ASM150670v1	Proteobacteria	Epsilonproteobacteria	Campylobacterales	Campylobacteraceae	Campylobacter	Campylobacter jejuni	Campylobacter jejuni
GCF_001506725.1	PRJNA224116	SAMN03246008	na	Campylobacter jejuni	Complete Genome	2016-01-07	ASM150672v1	ftp://ftp.ncbi.nlm.nih.gov/genomes/all/GCF/001/506/725/GCF_001506725.1_ASM150672v1	Proteobacteria	Epsilonproteobacteria	Campylobacterales	Campylobacteraceae	Campylobacter	Campylobacter jejuni	Campylobacter jejuni
GCF_001506745.1	PRJNA224116	SAMN03246016	na	Campylobacter jejuni	Complete Genome	2016-01-07	ASM150674v1	ftp://ftp.ncbi.nlm.nih.gov/genomes/all/GCF/001/506/745/GCF_001506745.1_ASM150674v1	Proteobacteria	Epsilonproteobacteria	Campylobacterales	Campylobacteraceae	Campylobacter	Campylobacter jejuni	Campylobacter jejuni
GCF_001506765.1	PRJNA224116	SAMN03246028	na	Campylobacter jejuni	Complete Genome	2016-01-07	ASM150676v1	ftp://ftp.ncbi.nlm.nih.gov/genomes/all/GCF/001/506/765/GCF_001506765.1_ASM150676v1	Proteobacteria	Epsilonproteobacteria	Campylobacterales	Campylobacteraceae	Campylobacter	Campylobacter jejuni	Campylobacter jejuni
GCF_001506785.1	PRJNA224116	SAMN03246020	na	Campylobacter jejuni	Complete Genome	2016-01-07	ASM150678v1	ftp://ftp.ncbi.nlm.nih.gov/genomes/all/GCF/001/506/785/GCF_001506785.1_ASM150678v1	Proteobacteria	Epsilonproteobacteria	Campylobacterales	Campylobacteraceae	Campylobacter	Campylobacter jejuni	Campylobacter jejuni
GCF_001506805.1	PRJNA224116	SAMN03246042	na	Campylobacter jejuni	Complete Genome	2016-01-07	ASM150680v1	ftp://ftp.ncbi.nlm.nih.gov/genomes/all/GCF/001/506/805/GCF_001506805.1_ASM150680v1	Proteobacteria	Epsilonproteobacteria	Campylobacterales	Campylobacteraceae	Campylobacter	Campylobacter jejuni	Campylobacter jejuni
GCF_001506825.1	PRJNA224116	SAMN03246027	na	Campylobacter jejuni	Complete Genome	2016-01-07	ASM150682v1	ftp://ftp.ncbi.nlm.nih.gov/genomes/all/GCF/001/506/825/GCF_001506825.1_ASM150682v1	Proteobacteria	Epsilonproteobacteria	Campylobacterales	Campylobacteraceae	Campylobacter	Campylobacter jejuni	Campylobacter jejuni
GCF_001506845.1	PRJNA224116	SAMN03246038	na	Campylobacter jejuni	Complete Genome	2016-01-07	ASM150684v1	ftp://ftp.ncbi.nlm.nih.gov/genomes/all/GCF/001/506/845/GCF_001506845.1_ASM150684v1	Proteobacteria	Epsilonproteobacteria	Campylobacterales	Campylobacteraceae	Campylobacter	Campylobacter jejuni	Campylobacter jejuni
GCF_001506865.1	PRJNA224116	SAMN03246055	na	Campylobacter jejuni	Complete Genome	2016-01-07	ASM150686v1	ftp://ftp.ncbi.nlm.nih.gov/genomes/all/GCF/001/506/865/GCF_001506865.1_ASM150686v1	Proteobacteria	Epsilonproteobacteria	Campylobacterales	Campylobacteraceae	Campylobacter	Campylobacter jejuni	Campylobacter jejuni
GCF_001506885.1	PRJNA224116	SAMN03246017	na	Campylobacter jejuni	Complete Genome	2016-01-07	ASM150688v1	ftp://ftp.ncbi.nlm.nih.gov/genomes/all/GCF/001/506/885/GCF_001506885.1_ASM150688v1	Proteobacteria	Epsilonproteobacteria	Campylobacterales	Campylobacteraceae	Campylobacter	Campylobacter jejuni	Campylobacter jejuni
GCF_001506905.1	PRJNA224116	SAMN03246023	na	Campylobacter jejuni	Complete Genome	2016-01-07	ASM150690v1	ftp://ftp.ncbi.nlm.nih.gov/genomes/all/GCF/001/506/905/GCF_001506905.1_ASM150690v1	Proteobacteria	Epsilonproteobacteria	Campylobacterales	Campylobacteraceae	Campylobacter	Campylobacter jejuni	Campylobacter jejuni
GCF_001506925.1	PRJNA224116	SAMN03246054	na	Campylobacter jejuni	Complete Genome	2016-01-07	ASM150692v1	ftp://ftp.ncbi.nlm.nih.gov/genomes/all/GCF/001/506/925/GCF_001506925.1_ASM150692v1	Proteobacteria	Epsilonproteobacteria	Campylobacterales	Campylobacteraceae	Campylobacter	Campylobacter jejuni	Campylobacter jejuni
GCF_001506945.1	PRJNA224116	SAMN03246048	na	Campylobacter jejuni	Complete Genome	2016-01-07	ASM150694v1	ftp://ftp.ncbi.nlm.nih.gov/genomes/all/GCF/001/506/945/GCF_001506945.1_ASM150694v1	Proteobacteria	Epsilonproteobacteria	Campylobacterales	Campylobacteraceae	Campylobacter	Campylobacter jejuni	Campylobacter jejuni
GCF_001506965.1	PRJNA224116	SAMN03246019	na	Campylobacter jejuni	Complete Genome	2016-01-07	ASM150696v1	ftp://ftp.ncbi.nlm.nih.gov/genomes/all/GCF/001/506/965/GCF_001506965.1_ASM150696v1	Proteobacteria	Epsilonproteobacteria	Campylobacterales	Campylobacteraceae	Campylobacter	Campylobacter jejuni	Campylobacter jejuni
GCF_001506985.1	PRJNA224116	SAMN03246021	na	Campylobacter jejuni	Complete Genome	2016-01-07	ASM150698v1	ftp://ftp.ncbi.nlm.nih.gov/genomes/all/GCF/001/506/985/GCF_001506985.1_ASM150698v1	Proteobacteria	Epsilonproteobacteria	Campylobacterales	Campylobacteraceae	Campylobacter	Campylobacter jejuni	Campylobacter jejuni
GCF_001507005.1	PRJNA224116	SAMN03246007	na	Campylobacter jejuni	Complete Genome	2016-01-07	ASM150700v1	ftp://ftp.ncbi.nlm.nih.gov/genomes/all/GCF/001/507/005/GCF_001507005.1_ASM150700v1	Proteobacteria	Epsilonproteobacteria	Campylobacterales	Campylobacteraceae	Campylobacter	Campylobacter jejuni	Campylobacter jejuni
GCF_001507025.1	PRJNA224116	SAMN03246033	na	Campylobacter jejuni	Complete Genome	2016-01-07	ASM150702v1	ftp://ftp.ncbi.nlm.nih.gov/genomes/all/GCF/001/507/025/GCF_001507025.1_ASM150702v1	Proteobacteria	Epsilonproteobacteria	Campylobacterales	Campylobacteraceae	Campylobacter	Campylobacter jejuni	Campylobacter jejuni
GCF_001507045.1	PRJNA224116	SAMN03246037	na	Campylobacter jejuni	Complete Genome	2016-01-07	ASM150704v1	ftp://ftp.ncbi.nlm.nih.gov/genomes/all/GCF/001/507/045/GCF_001507045.1_ASM150704v1	Proteobacteria	Epsilonproteobacteria	Campylobacterales	Campylobacteraceae	Campylobacter	Campylobacter jejuni	Campylobacter jejuni
GCF_001507065.1	PRJNA224116	SAMN03246031	na	Campylobacter jejuni	Complete Genome	2016-01-07	ASM150706v1	ftp://ftp.ncbi.nlm.nih.gov/genomes/all/GCF/001/507/065/GCF_001507065.1_ASM150706v1	Proteobacteria	Epsilonproteobacteria	Campylobacterales	Campylobacteraceae	Campylobacter	Campylobacter jejuni	Campylobacter jejuni
GCF_001507085.1	PRJNA224116	SAMN03246004	na	Campylobacter jejuni	Complete Genome	2016-01-07	ASM150708v1	ftp://ftp.ncbi.nlm.nih.gov/genomes/all/GCF/001/507/085/GCF_001507085.1_ASM150708v1	Proteobacteria	Epsilonproteobacteria	Campylobacterales	Campylobacteraceae	Campylobacter	Campylobacter jejuni	Campylobacter jejuni
GCF_001507105.1	PRJNA224116	SAMN03246056	na	Campylobacter jejuni	Complete Genome	2016-01-07	ASM150710v1	ftp://ftp.ncbi.nlm.nih.gov/genomes/all/GCF/001/507/105/GCF_001507105.1_ASM150710v1	Proteobacteria	Epsilonproteobacteria	Campylobacterales	Campylobacteraceae	Campylobacter	Campylobacter jejuni	Campylobacter jejuni
GCF_001507125.1	PRJNA224116	SAMN03246010	na	Campylobacter jejuni	Complete Genome	2016-01-07	ASM150712v1	ftp://ftp.ncbi.nlm.nih.gov/genomes/all/GCF/001/507/125/GCF_001507125.1_ASM150712v1	Proteobacteria	Epsilonproteobacteria	Campylobacterales	Campylobacteraceae	Campylobacter	Campylobacter jejuni	Campylobacter jejuni
GCF_001507145.1	PRJNA224116	SAMN03246025	na	Campylobacter jejuni	Complete Genome	2016-01-07	ASM150714v1	ftp://ftp.ncbi.nlm.nih.gov/genomes/all/GCF/001/507/145/GCF_001507145.1_ASM150714v1	Proteobacteria	Epsilonproteobacteria	Campylobacterales	Campylobacteraceae	Campylobacter	Campylobacter jejuni	Campylobacter jejuni
GCF_001507165.1	PRJNA224116	SAMN03246040	na	Campylobacter jejuni	Complete Genome	2016-01-07	ASM150716v1	ftp://ftp.ncbi.nlm.nih.gov/genomes/all/GCF/001/507/165/GCF_001507165.1_ASM150716v1	Proteobacteria	Epsilonproteobacteria	Campylobacterales	Campylobacteraceae	Campylobacter	Campylobacter jejuni	Campylobacter jejuni
GCF_001507185.1	PRJNA224116	SAMN03246011	na	Campylobacter jejuni	Complete Genome	2016-01-07	ASM150718v1	ftp://ftp.ncbi.nlm.nih.gov/genomes/all/GCF/001/507/185/GCF_001507185.1_ASM150718v1	Proteobacteria	Epsilonproteobacteria	Campylobacterales	Campylobacteraceae	Campylobacter	Campylobacter jejuni	Campylobacter jejuni
GCF_001507205.1	PRJNA224116	SAMN03246014	na	Campylobacter jejuni	Complete Genome	2016-01-07	ASM150720v1	ftp://ftp.ncbi.nlm.nih.gov/genomes/all/GCF/001/507/205/GCF_001507205.1_ASM150720v1	Proteobacteria	Epsilonproteobacteria	Campylobacterales	Campylobacteraceae	Campylobacter	Campylobacter jejuni	Campylobacter jejuni
GCF_001507225.1	PRJNA224116	SAMN03246029	na	Campylobacter jejuni	Complete Genome	2016-01-07	ASM150722v1	ftp://ftp.ncbi.nlm.nih.gov/genomes/all/GCF/001/507/225/GCF_001507225.1_ASM150722v1	Proteobacteria	Epsilonproteobacteria	Campylobacterales	Campylobacteraceae	Campylobacter	Campylobacter jejuni	Campylobacter jejuni
GCF_001507245.1	PRJNA224116	SAMN03246032	na	Campylobacter jejuni	Complete Genome	2016-01-07	ASM150724v1	ftp://ftp.ncbi.nlm.nih.gov/genomes/all/GCF/001/507/245/GCF_001507245.1_ASM150724v1	Proteobacteria	Epsilonproteobacteria	Campylobacterales	Campylobacteraceae	Campylobacter	Campylobacter jejuni	Campylobacter jejuni
GCF_001507265.1	PRJNA224116	SAMN03246006	na	Campylobacter jejuni	Complete Genome	2016-01-07	ASM150726v1	ftp://ftp.ncbi.nlm.nih.gov/genomes/all/GCF/001/507/265/GCF_001507265.1_ASM150726v1	Proteobacteria	Epsilonproteobacteria	Campylobacterales	Campylobacteraceae	Campylobacter	Campylobacter jejuni	Campylobacter jejuni
GCF_001563565.1	PRJNA224116	SAMN04455262	na	Campylobacter jejuni	Complete Genome	2016-02-18	ASM156356v1	ftp://ftp.ncbi.nlm.nih.gov/genomes/all/GCF/001/563/565/GCF_001563565.1_ASM156356v1	Proteobacteria	Epsilonproteobacteria	Campylobacterales	Campylobacteraceae	Campylobacter	Campylobacter jejuni	Campylobacter jejuni
GCF_001587015.1	PRJNA224116	SAMN04545450	na	Campylobacter jejuni	Complete Genome	2016-03-11	ASM158701v1	ftp://ftp.ncbi.nlm.nih.gov/genomes/all/GCF/001/587/015/GCF_001587015.1_ASM158701v1	Proteobacteria	Epsilonproteobacteria	Campylobacterales	Campylobacteraceae	Campylobacter	Campylobacter jejuni	Campylobacter jejuni
GCF_001587035.1	PRJNA224116	SAMN04545451	na	Campylobacter jejuni	Complete Genome	2016-03-11	ASM158703v1	ftp://ftp.ncbi.nlm.nih.gov/genomes/all/GCF/001/587/035/GCF_001587035.1_ASM158703v1	Proteobacteria	Epsilonproteobacteria	Campylobacterales	Campylobacteraceae	Campylobacter	Campylobacter jejuni	Campylobacter jejuni
GCF_001686905.1	PRJNA224116	SAMN04323384	na	Campylobacter jejuni subsp. jejuni	Complete Genome	2016-07-16	ASM168690v1	ftp://ftp.ncbi.nlm.nih.gov/genomes/all/GCF/001/686/905/GCF_001686905.1_ASM168690v1	Proteobacteria	Epsilonproteobacteria	Campylobacterales	Campylobacteraceae	Campylobacter	Campylobacter jejuni	Campylobacter jejuni subsp. jejuni
GCF_001717625.1	PRJNA224116	SAMN05544802	na	Campylobacter jejuni subsp. jejuni	Complete Genome	2016-08-31	ASM171762v1	ftp://ftp.ncbi.nlm.nih.gov/genomes/all/GCF/001/717/625/GCF_001717625.1_ASM171762v1	Proteobacteria	Epsilonproteobacteria	Campylobacterales	Campylobacteraceae	Campylobacter	Campylobacter jejuni	Campylobacter jejuni subsp. jejuni
GCF_001721945.1	PRJNA224116	SAMN03380191	na	Campylobacter jejuni subsp. jejuni	Complete Genome	2016-09-08	ASM172194v1	ftp://ftp.ncbi.nlm.nih.gov/genomes/all/GCF/001/721/945/GCF_001721945.1_ASM172194v1	Proteobacteria	Epsilonproteobacteria	Campylobacterales	Campylobacteraceae	Campylobacter	Campylobacter jejuni	Campylobacter jejuni subsp. jejuni
GCF_001721965.1	PRJNA224116	SAMN03380192	na	Campylobacter jejuni subsp. jejuni	Complete Genome	2016-09-08	ASM172196v1	ftp://ftp.ncbi.nlm.nih.gov/genomes/all/GCF/001/721/965/GCF_001721965.1_ASM172196v1	Proteobacteria	Epsilonproteobacteria	Campylobacterales	Campylobacteraceae	Campylobacter	Campylobacter jejuni	Campylobacter jejuni subsp. jejuni
GCF_001721985.1	PRJNA224116	SAMN03380193	na	Campylobacter jejuni subsp. jejuni	Complete Genome	2016-09-08	ASM172198v1	ftp://ftp.ncbi.nlm.nih.gov/genomes/all/GCF/001/721/985/GCF_001721985.1_ASM172198v1	Proteobacteria	Epsilonproteobacteria	Campylobacterales	Campylobacteraceae	Campylobacter	Campylobacter jejuni	Campylobacter jejuni subsp. jejuni
GCF_001767215.1	PRJNA224116	SAMN05830826	na	Campylobacter jejuni subsp. jejuni str. RM3420	Complete Genome	2016-10-18	ASM176721v1	ftp://ftp.ncbi.nlm.nih.gov/genomes/all/GCF/001/767/215/GCF_001767215.1_ASM176721v1	Proteobacteria	Epsilonproteobacteria	Campylobacterales	Campylobacteraceae	Campylobacter	Campylobacter jejuni	Campylobacter jejuni subsp. jejuni str. RM3420
GCF_001865395.1	PRJNA224116	SAMN05942183	na	Campylobacter jejuni	Complete Genome	2016-11-03	ASM186539v1	ftp://ftp.ncbi.nlm.nih.gov/genomes/all/GCF/001/865/395/GCF_001865395.1_ASM186539v1	Proteobacteria	Epsilonproteobacteria	Campylobacterales	Campylobacteraceae	Campylobacter	Campylobacter jejuni	Campylobacter jejuni
GCF_001865415.1	PRJNA224116	SAMN05942187	na	Campylobacter jejuni	Complete Genome	2016-11-03	ASM186541v1	ftp://ftp.ncbi.nlm.nih.gov/genomes/all/GCF/001/865/415/GCF_001865415.1_ASM186541v1	Proteobacteria	Epsilonproteobacteria	Campylobacterales	Campylobacteraceae	Campylobacter	Campylobacter jejuni	Campylobacter jejuni
GCF_001865435.1	PRJNA224116	SAMN05942179	na	Campylobacter jejuni	Complete Genome	2016-11-03	ASM186543v1	ftp://ftp.ncbi.nlm.nih.gov/genomes/all/GCF/001/865/435/GCF_001865435.1_ASM186543v1	Proteobacteria	Epsilonproteobacteria	Campylobacterales	Campylobacteraceae	Campylobacter	Campylobacter jejuni	Campylobacter jejuni
GCF_001865595.1	PRJNA224116	SAMN02990965	na	Campylobacter jejuni subsp. jejuni M129	Complete Genome	2016-11-03	ASM186559v1	ftp://ftp.ncbi.nlm.nih.gov/genomes/all/GCF/001/865/595/GCF_001865595.1_ASM186559v1	Proteobacteria	Epsilonproteobacteria	Campylobacterales	Campylobacteraceae	Campylobacter	Campylobacter jejuni	Campylobacter jejuni subsp. jejuni M129
GCF_001870085.1	PRJNA224116	SAMN05942186	na	Campylobacter jejuni	Complete Genome	2016-11-07	ASM187008v1	ftp://ftp.ncbi.nlm.nih.gov/genomes/all/GCF/001/870/085/GCF_001870085.1_ASM187008v1	Proteobacteria	Epsilonproteobacteria	Campylobacterales	Campylobacteraceae	Campylobacter	Campylobacter jejuni	Campylobacter jejuni
GCF_001870105.1	PRJNA224116	SAMN05942185	na	Campylobacter jejuni	Complete Genome	2016-11-07	ASM187010v1	ftp://ftp.ncbi.nlm.nih.gov/genomes/all/GCF/001/870/105/GCF_001870105.1_ASM187010v1	Proteobacteria	Epsilonproteobacteria	Campylobacterales	Campylobacteraceae	Campylobacter	Campylobacter jejuni	Campylobacter jejuni
GCF_001951235.1	PRJNA224116	SAMN02630630	na	Campylobacter jejuni	Complete Genome	2017-01-13	ASM195123v1	ftp://ftp.ncbi.nlm.nih.gov/genomes/all/GCF/001/951/235/GCF_001951235.1_ASM195123v1	Proteobacteria	Epsilonproteobacteria	Campylobacterales	Campylobacteraceae	Campylobacter	Campylobacter jejuni	Campylobacter jejuni
GCF_001951255.1	PRJNA224116	SAMN02630631	na	Campylobacter jejuni	Complete Genome	2017-01-13	ASM195125v1	ftp://ftp.ncbi.nlm.nih.gov/genomes/all/GCF/001/951/255/GCF_001951255.1_ASM195125v1	Proteobacteria	Epsilonproteobacteria	Campylobacterales	Campylobacteraceae	Campylobacter	Campylobacter jejuni	Campylobacter jejuni
GCF_001951275.1	PRJNA224116	SAMN02630632	na	Campylobacter jejuni	Complete Genome	2017-01-13	ASM195127v1	ftp://ftp.ncbi.nlm.nih.gov/genomes/all/GCF/001/951/275/GCF_001951275.1_ASM195127v1	Proteobacteria	Epsilonproteobacteria	Campylobacterales	Campylobacteraceae	Campylobacter	Campylobacter jejuni	Campylobacter jejuni
GCF_001951295.1	PRJNA224116	SAMN02630633	na	Campylobacter jejuni	Complete Genome	2017-01-13	ASM195129v1	ftp://ftp.ncbi.nlm.nih.gov/genomes/all/GCF/001/951/295/GCF_001951295.1_ASM195129v1	Proteobacteria	Epsilonproteobacteria	Campylobacterales	Campylobacteraceae	Campylobacter	Campylobacter jejuni	Campylobacter jejuni
GCF_001951315.1	PRJNA224116	SAMN02630634	na	Campylobacter jejuni	Complete Genome	2017-01-13	ASM195131v1	ftp://ftp.ncbi.nlm.nih.gov/genomes/all/GCF/001/951/315/GCF_001951315.1_ASM195131v1	Proteobacteria	Epsilonproteobacteria	Campylobacterales	Campylobacteraceae	Campylobacter	Campylobacter jejuni	Campylobacter jejuni
GCF_001951335.1	PRJNA224116	SAMN02630635	na	Campylobacter jejuni	Complete Genome	2017-01-13	ASM195133v1	ftp://ftp.ncbi.nlm.nih.gov/genomes/all/GCF/001/951/335/GCF_001951335.1_ASM195133v1	Proteobacteria	Epsilonproteobacteria	Campylobacterales	Campylobacteraceae	Campylobacter	Campylobacter jejuni	Campylobacter jejuni
GCF_002024325.1	PRJNA224116	SAMN06449041	na	Campylobacter jejuni	Complete Genome	2017-03-09	ASM202432v1	ftp://ftp.ncbi.nlm.nih.gov/genomes/all/GCF/002/024/325/GCF_002024325.1_ASM202432v1	Proteobacteria	Epsilonproteobacteria	Campylobacterales	Campylobacteraceae	Campylobacter	Campylobacter jejuni	Campylobacter jejuni
GCF_002028305.1	PRJNA224116	SAMN06554007	na	Campylobacter jejuni subsp. jejuni	Complete Genome	2017-03-15	ASM202830v1	ftp://ftp.ncbi.nlm.nih.gov/genomes/all/GCF/002/028/305/GCF_002028305.1_ASM202830v1	Proteobacteria	Epsilonproteobacteria	Campylobacterales	Campylobacteraceae	Campylobacter	Campylobacter jejuni	Campylobacter jejuni subsp. jejuni
GCF_002101355.1	PRJNA224116	SAMN06290126	na	Campylobacter jejuni	Complete Genome	2017-04-20	ASM210135v1	ftp://ftp.ncbi.nlm.nih.gov/genomes/all/GCF/002/101/355/GCF_002101355.1_ASM210135v1	Proteobacteria	Epsilonproteobacteria	Campylobacterales	Campylobacteraceae	Campylobacter	Campylobacter jejuni	Campylobacter jejuni
GCF_002209005.1	PRJNA224116	SAMN04875588	na	Campylobacter jejuni subsp. jejuni	Complete Genome	2017-06-27	ASM220900v1	ftp://ftp.ncbi.nlm.nih.gov/genomes/all/GCF/002/209/005/GCF_002209005.1_ASM220900v1	Proteobacteria	Epsilonproteobacteria	Campylobacterales	Campylobacteraceae	Campylobacter	Campylobacter jejuni	Campylobacter jejuni subsp. jejuni
GCF_002209025.1	PRJNA224116	SAMN04875589	na	Campylobacter jejuni subsp. jejuni	Complete Genome	2017-06-27	ASM220902v1	ftp://ftp.ncbi.nlm.nih.gov/genomes/all/GCF/002/209/025/GCF_002209025.1_ASM220902v1	Proteobacteria	Epsilonproteobacteria	Campylobacterales	Campylobacteraceae	Campylobacter	Campylobacter jejuni	Campylobacter jejuni subsp. jejuni
GCF_002209045.1	PRJNA224116	SAMN04875591	na	Campylobacter jejuni subsp. jejuni	Complete Genome	2017-06-27	ASM220904v1	ftp://ftp.ncbi.nlm.nih.gov/genomes/all/GCF/002/209/045/GCF_002209045.1_ASM220904v1	Proteobacteria	Epsilonproteobacteria	Campylobacterales	Campylobacteraceae	Campylobacter	Campylobacter jejuni	Campylobacter jejuni subsp. jejuni
GCF_002209065.1	PRJNA224116	SAMN04875592	na	Campylobacter jejuni subsp. jejuni	Complete Genome	2017-06-27	ASM220906v1	ftp://ftp.ncbi.nlm.nih.gov/genomes/all/GCF/002/209/065/GCF_002209065.1_ASM220906v1	Proteobacteria	Epsilonproteobacteria	Campylobacterales	Campylobacteraceae	Campylobacter	Campylobacter jejuni	Campylobacter jejuni subsp. jejuni
GCF_002214785.1	PRJNA224116	SAMN05411282	na	Campylobacter jejuni	Complete Genome	2017-07-05	ASM221478v1	ftp://ftp.ncbi.nlm.nih.gov/genomes/all/GCF/002/214/785/GCF_002214785.1_ASM221478v1	Proteobacteria	Epsilonproteobacteria	Campylobacterales	Campylobacteraceae	Campylobacter	Campylobacter jejuni	Campylobacter jejuni
GCF_002224325.1	PRJNA224116	SAMN07357094	na	Campylobacter jejuni	Complete Genome	2017-07-24	ASM222432v1	ftp://ftp.ncbi.nlm.nih.gov/genomes/all/GCF/002/224/325/GCF_002224325.1_ASM222432v1	Proteobacteria	Epsilonproteobacteria	Campylobacterales	Campylobacteraceae	Campylobacter	Campylobacter jejuni	Campylobacter jejuni
GCF_002224385.1	PRJNA224116	SAMN07357174	na	Campylobacter jejuni	Complete Genome	2017-07-24	ASM222438v1	ftp://ftp.ncbi.nlm.nih.gov/genomes/all/GCF/002/224/385/GCF_002224385.1_ASM222438v1	Proteobacteria	Epsilonproteobacteria	Campylobacterales	Campylobacteraceae	Campylobacter	Campylobacter jejuni	Campylobacter jejuni
GCF_002234455.1	PRJNA224116	SAMN07304762	na	Campylobacter jejuni	Complete Genome	2017-07-27	ASM223445v1	ftp://ftp.ncbi.nlm.nih.gov/genomes/all/GCF/002/234/455/GCF_002234455.1_ASM223445v1	Proteobacteria	Epsilonproteobacteria	Campylobacterales	Campylobacteraceae	Campylobacter	Campylobacter jejuni	Campylobacter jejuni
GCF_002238375.1	PRJNA224116	SAMN07357073	na	Campylobacter jejuni	Complete Genome	2017-08-01	ASM223837v1	ftp://ftp.ncbi.nlm.nih.gov/genomes/all/GCF/002/238/375/GCF_002238375.1_ASM223837v1	Proteobacteria	Epsilonproteobacteria	Campylobacterales	Campylobacteraceae	Campylobacter	Campylobacter jejuni	Campylobacter jejuni
GCF_002407125.1	PRJNA224116	SAMN03580887	na	Campylobacter jejuni	Complete Genome	2017-10-02	ASM240712v1	ftp://ftp.ncbi.nlm.nih.gov/genomes/all/GCF/002/407/125/GCF_002407125.1_ASM240712v1	Proteobacteria	Gammaproteobacteria	Legionellales	Legionellaceae	Legionella	Legionella pneumophila	Campylobacter jejuni
GCF_002587105.1	PRJNA224116	SAMN07312466	na	Campylobacter jejuni	Complete Genome	2017-10-18	ASM258710v1	ftp://ftp.ncbi.nlm.nih.gov/genomes/all/GCF/002/587/105/GCF_002587105.1_ASM258710v1	Proteobacteria	Gammaproteobacteria	Legionellales	Legionellaceae	Legionella	Legionella pneumophila	Campylobacter jejuni
GCF_002587225.1	PRJNA224116	SAMN07312465	na	Campylobacter jejuni	Complete Genome	2017-10-18	ASM258722v1	ftp://ftp.ncbi.nlm.nih.gov/genomes/all/GCF/002/587/225/GCF_002587225.1_ASM258722v1	Proteobacteria	Gammaproteobacteria	Legionellales	Legionellaceae	Legionella	Legionella pneumophila	Campylobacter jejuni
GCF_001643955.1	PRJNA224116	SAMN03737973	representative genome	Campylobacter hyointestinalis subsp. hyointestinalis LMG 9260	Complete Genome	2016-05-16	ASM164395v1	ftp://ftp.ncbi.nlm.nih.gov/genomes/all/GCF/001/643/955/GCF_001643955.1_ASM164395v1	Proteobacteria	Gammaproteobacteria	Legionellales	Legionellaceae	Legionella	Legionella pneumophila	Campylobacter hyointestinalis subsp. hyointestinalis LMG 9260
GCF_001643975.1	PRJNA224116	SAMN03737974	representative genome	Campylobacter hyointestinalis subsp. lawsonii	Complete Genome	2016-05-16	ASM164397v1	ftp://ftp.ncbi.nlm.nih.gov/genomes/all/GCF/001/643/975/GCF_001643975.1_ASM164397v1	Proteobacteria	Epsilonproteobacteria	Campylobacterales	Campylobacteraceae	Campylobacter	Campylobacter hyointestinalis	Campylobacter hyointestinalis subsp. lawsonii
GCF_000017725.2	PRJNA224116	SAMN02604054	na	Campylobacter concisus 13826	Complete Genome	2016-09-09	ASM1772v2	ftp://ftp.ncbi.nlm.nih.gov/genomes/all/GCF/000/017/725/GCF_000017725.2_ASM1772v2	Proteobacteria	Epsilonproteobacteria	Campylobacterales	Campylobacteraceae	Campylobacter	Campylobacter concisus	Campylobacter concisus 13826
GCF_001298465.1	PRJNA224116	SAMN03342362	representative genome	Campylobacter concisus	Complete Genome	2015-09-24	ASM129846v1	ftp://ftp.ncbi.nlm.nih.gov/genomes/all/GCF/001/298/465/GCF_001298465.1_ASM129846v1	Proteobacteria	Gammaproteobacteria	Legionellales	Legionellaceae	Legionella	Legionella pneumophila	Campylobacter concisus
GCF_000017465.2	PRJNA224116	SAMN02604055	representative genome	Campylobacter curvus 525.92	Complete Genome	2016-09-09	ASM1746v2	ftp://ftp.ncbi.nlm.nih.gov/genomes/all/GCF/000/017/465/GCF_000017465.2_ASM1746v2	Proteobacteria	Epsilonproteobacteria	Campylobacterales	Campylobacteraceae	Campylobacter	Campylobacter curvus	Campylobacter curvus 525.92
GCF_000019205.1	PRJNA224116	SAMN02604025	representative genome	Campylobacter lari RM2100	Complete Genome	2009-02-05	ASM1920v1	ftp://ftp.ncbi.nlm.nih.gov/genomes/all/GCF/000/019/205/GCF_000019205.1_ASM1920v1	Proteobacteria	Epsilonproteobacteria	Campylobacterales	Campylobacteraceae	Campylobacter	Campylobacter lari	Campylobacter lari RM2100
GCF_000816225.1	PRJNA224116	SAMN03248542	na	Campylobacter lari subsp. concheus LMG 11760	Complete Genome	2015-01-07	ASM81622v1	ftp://ftp.ncbi.nlm.nih.gov/genomes/all/GCF/000/816/225/GCF_000816225.1_ASM81622v1	Proteobacteria	Gammaproteobacteria	Legionellales	Legionellaceae	Legionella	Legionella pneumophila	Campylobacter lari subsp. concheus LMG 11760
GCF_000816365.1	PRJNA224116	SAMN03248544	na	Campylobacter lari NCTC 11845	Complete Genome	2015-01-07	ASM81636v1	ftp://ftp.ncbi.nlm.nih.gov/genomes/all/GCF/000/816/365/GCF_000816365.1_ASM81636v1	Proteobacteria	Gammaproteobacteria	Legionellales	Legionellaceae	Legionella	Legionella pneumophila	Campylobacter lari NCTC 11845
GCF_000816385.2	PRJNA224116	SAMN03248543	na	Campylobacter lari CCUG 22395	Complete Genome	2016-08-24	ASM81638v2	ftp://ftp.ncbi.nlm.nih.gov/genomes/all/GCF/000/816/385/GCF_000816385.2_ASM81638v2	Proteobacteria	Gammaproteobacteria	Legionellales	Legionellaceae	Legionella	Legionella pneumophila	Campylobacter lari CCUG 22395
GCF_000816405.1	PRJNA224116	SAMN03248545	na	Campylobacter lari RM16701	Complete Genome	2015-01-07	ASM81640v1	ftp://ftp.ncbi.nlm.nih.gov/genomes/all/GCF/000/816/405/GCF_000816405.1_ASM81640v1	Proteobacteria	Gammaproteobacteria	Legionellales	Legionellaceae	Legionella	Legionella pneumophila	Campylobacter lari RM16701
GCF_000816425.1	PRJNA224116	SAMN03248546	na	Campylobacter lari RM16712	Complete Genome	2015-01-07	ASM81642v1	ftp://ftp.ncbi.nlm.nih.gov/genomes/all/GCF/000/816/425/GCF_000816425.1_ASM81642v1	Proteobacteria	Gammaproteobacteria	Legionellales	Legionellaceae	Legionella	Legionella pneumophila	Campylobacter lari RM16712
GCF_001017575.1	PRJNA224116	SAMN03580996	na	Campylobacter lari	Complete Genome	2015-06-02	ASM101757v1	ftp://ftp.ncbi.nlm.nih.gov/genomes/all/GCF/001/017/575/GCF_001017575.1_ASM101757v1	Proteobacteria	Gammaproteobacteria	Legionellales	Legionellaceae	Legionella	Legionella pneumophila	Campylobacter lari
GCF_002220735.1	PRJNA224116	SAMN03737989	representative genome	Campylobacter sputorum bv. faecalis CCUG 20703	Complete Genome	2017-07-18	ASM222073v1	ftp://ftp.ncbi.nlm.nih.gov/genomes/all/GCF/002/220/735/GCF_002220735.1_ASM222073v1	Proteobacteria	Gammaproteobacteria	Legionellales	Legionellaceae	Legionella	Legionella pneumophila	Campylobacter sputorum bv. faecalis CCUG 20703
GCF_002220755.1	PRJNA224116	SAMN03737990	na	Campylobacter sputorum bv. paraureolyticus LMG 11764	Complete Genome	2017-07-18	ASM222075v1	ftp://ftp.ncbi.nlm.nih.gov/genomes/all/GCF/002/220/755/GCF_002220755.1_ASM222075v1	Proteobacteria	Gammaproteobacteria	Legionellales	Legionellaceae	Legionella	Legionella pneumophila	Campylobacter sputorum bv. paraureolyticus LMG 11764
GCF_002220775.1	PRJNA224116	SAMN03737992	na	Campylobacter sputorum	Complete Genome	2017-07-18	ASM222077v1	ftp://ftp.ncbi.nlm.nih.gov/genomes/all/GCF/002/220/775/GCF_002220775.1_ASM222077v1	Proteobacteria	Gammaproteobacteria	Legionellales	Legionellaceae	Legionella	Legionella pneumophila	Campylobacter sputorum
GCF_002220795.1	PRJNA224116	SAMN03737991	na	Campylobacter sputorum bv. sputorum RM3237	Complete Genome	2017-07-18	ASM222079v1	ftp://ftp.ncbi.nlm.nih.gov/genomes/all/GCF/002/220/795/GCF_002220795.1_ASM222079v1	Proteobacteria	Gammaproteobacteria	Legionellales	Legionellaceae	Legionella	Legionella pneumophila	Campylobacter sputorum bv. sputorum RM3237
GCF_000008525.1	PRJNA57787	SAMN02603995	reference genome	Helicobacter pylori 26695	Complete Genome	1999-12-22	ASM852v1	ftp://ftp.ncbi.nlm.nih.gov/genomes/all/GCF/000/008/525/GCF_000008525.1_ASM852v1	Proteobacteria	Epsilonproteobacteria	Campylobacterales	Helicobacteraceae	Helicobacter	Helicobacter pylori	Helicobacter pylori 26695
GCF_000008785.1	PRJNA224116	SAMN02602990	na	Helicobacter pylori J99	Complete Genome	2001-01-09	ASM878v1	ftp://ftp.ncbi.nlm.nih.gov/genomes/all/GCF/000/008/785/GCF_000008785.1_ASM878v1	Proteobacteria	Epsilonproteobacteria	Campylobacterales	Helicobacteraceae	Helicobacter	Helicobacter pylori	Helicobacter pylori J99
GCF_000011725.1	PRJNA224116	SAMN02603300	na	Helicobacter pylori 51	Complete Genome	2009-10-21	ASM1172v1	ftp://ftp.ncbi.nlm.nih.gov/genomes/all/GCF/000/011/725/GCF_000011725.1_ASM1172v1	Proteobacteria	Epsilonproteobacteria	Campylobacterales	Helicobacteraceae	Helicobacter	Helicobacter pylori	Helicobacter pylori 51
GCF_000013245.1	PRJNA224116	SAMN02604311	na	Helicobacter pylori HPAG1	Complete Genome	2006-06-06	ASM1324v1	ftp://ftp.ncbi.nlm.nih.gov/genomes/all/GCF/000/013/245/GCF_000013245.1_ASM1324v1	Proteobacteria	Epsilonproteobacteria	Campylobacterales	Helicobacteraceae	Helicobacter	Helicobacter pylori	Helicobacter pylori HPAG1
GCF_000020245.1	PRJNA224116	SAMN02604319	na	Helicobacter pylori Shi470	Complete Genome	2008-06-09	ASM2024v1	ftp://ftp.ncbi.nlm.nih.gov/genomes/all/GCF/000/020/245/GCF_000020245.1_ASM2024v1	Proteobacteria	Epsilonproteobacteria	Campylobacterales	Helicobacteraceae	Helicobacter	Helicobacter pylori	Helicobacter pylori Shi470
GCF_000021165.1	PRJNA224116	SAMN02604237	na	Helicobacter pylori G27	Complete Genome	2008-10-03	ASM2116v1	ftp://ftp.ncbi.nlm.nih.gov/genomes/all/GCF/000/021/165/GCF_000021165.1_ASM2116v1	Proteobacteria	Epsilonproteobacteria	Campylobacterales	Helicobacteraceae	Helicobacter	Helicobacter pylori	Helicobacter pylori G27
GCF_000021465.1	PRJNA224116	SAMN02603595	na	Helicobacter pylori P12	Complete Genome	2008-10-30	ASM2146v1	ftp://ftp.ncbi.nlm.nih.gov/genomes/all/GCF/000/021/465/GCF_000021465.1_ASM2146v1	Proteobacteria	Epsilonproteobacteria	Campylobacterales	Helicobacteraceae	Helicobacter	Helicobacter pylori	Helicobacter pylori P12
GCF_000023805.1	PRJNA224116	SAMN02603357	na	Helicobacter pylori 52	Complete Genome	2009-10-21	ASM2380v1	ftp://ftp.ncbi.nlm.nih.gov/genomes/all/GCF/000/023/805/GCF_000023805.1_ASM2380v1	Proteobacteria	Epsilonproteobacteria	Campylobacterales	Helicobacteraceae	Helicobacter	Helicobacter pylori	Helicobacter pylori 52
GCF_000091345.1	PRJNA224116	SAMEA3138296	na	Helicobacter pylori B38	Complete Genome	2009-07-15	ASM9134v1	ftp://ftp.ncbi.nlm.nih.gov/genomes/all/GCF/000/091/345/GCF_000091345.1_ASM9134v1	Proteobacteria	Epsilonproteobacteria	Campylobacterales	Helicobacteraceae	Helicobacter	Helicobacter pylori	Helicobacter pylori B38
GCF_000093185.1	PRJNA224116	SAMN00003101	na	Helicobacter pylori v225d	Complete Genome	2010-06-03	ASM9318v1	ftp://ftp.ncbi.nlm.nih.gov/genomes/all/GCF/000/093/185/GCF_000093185.1_ASM9318v1	Proteobacteria	Epsilonproteobacteria	Campylobacterales	Helicobacteraceae	Helicobacter	Helicobacter pylori	Helicobacter pylori v225d
GCF_000148665.1	PRJNA224116	SAMN02604189	na	Helicobacter pylori 908	Complete Genome	2010-09-24	ASM14866v1	ftp://ftp.ncbi.nlm.nih.gov/genomes/all/GCF/000/148/665/GCF_000148665.1_ASM14866v1	Proteobacteria	Gammaproteobacteria	Legionellales	Legionellaceae	Legionella	Legionella pneumophila	Helicobacter pylori 908
GCF_000148855.1	PRJNA224116	SAMN02603202	na	Helicobacter pylori SJM180	Complete Genome	2010-10-01	ASM14885v1	ftp://ftp.ncbi.nlm.nih.gov/genomes/all/GCF/000/148/855/GCF_000148855.1_ASM14885v1	Proteobacteria	Gammaproteobacteria	Legionellales	Legionellaceae	Legionella	Legionella pneumophila	Helicobacter pylori SJM180
GCF_000148875.1	PRJNA224116	SAMN02603203	na	Helicobacter pylori PeCan4	Complete Genome	2010-10-01	ASM14887v1	ftp://ftp.ncbi.nlm.nih.gov/genomes/all/GCF/000/148/875/GCF_000148875.1_ASM14887v1	Proteobacteria	Gammaproteobacteria	Legionellales	Legionellaceae	Legionella	Legionella pneumophila	Helicobacter pylori PeCan4
GCF_000148895.1	PRJNA224116	SAMN02603204	na	Helicobacter pylori Cuz20	Complete Genome	2010-10-01	ASM14889v1	ftp://ftp.ncbi.nlm.nih.gov/genomes/all/GCF/000/148/895/GCF_000148895.1_ASM14889v1	Proteobacteria	Gammaproteobacteria	Legionellales	Legionellaceae	Legionella	Legionella longbeachae	Helicobacter pylori Cuz20
GCF_000148915.1	PRJNA224116	SAMN02603200	na	Helicobacter pylori Sat464	Complete Genome	2010-10-01	ASM14891v1	ftp://ftp.ncbi.nlm.nih.gov/genomes/all/GCF/000/148/915/GCF_000148915.1_ASM14891v1	Proteobacteria	Gammaproteobacteria	Pseudomonadales	Moraxellaceae	Acinetobacter	Acinetobacter baumannii	Helicobacter pylori Sat464
GCF_000178935.2	PRJNA224116	SAMN02299423	na	Helicobacter pylori 35A	Complete Genome	2010-12-29	ASM17893v2	ftp://ftp.ncbi.nlm.nih.gov/genomes/all/GCF/000/178/935/GCF_000178935.2_ASM17893v2	Proteobacteria	Epsilonproteobacteria	Campylobacterales	Helicobacteraceae	Helicobacter	Helicobacter pylori	Helicobacter pylori 35A
GCF_000185185.1	PRJNA224116	SAMN02603026	na	Helicobacter pylori India7	Complete Genome	2011-01-06	ASM18518v1	ftp://ftp.ncbi.nlm.nih.gov/genomes/all/GCF/000/185/185/GCF_000185185.1_ASM18518v1	Proteobacteria	Gammaproteobacteria	Pseudomonadales	Moraxellaceae	Acinetobacter	Acinetobacter baumannii	Helicobacter pylori India7
GCF_000185205.1	PRJNA224116	SAMN02603024	na	Helicobacter pylori Gambia94/24	Complete Genome	2011-01-06	ASM18520v1	ftp://ftp.ncbi.nlm.nih.gov/genomes/all/GCF/000/185/205/GCF_000185205.1_ASM18520v1	Proteobacteria	Gammaproteobacteria	Pseudomonadales	Moraxellaceae	Acinetobacter	Acinetobacter baumannii	Helicobacter pylori Gambia9424
GCF_000185225.1	PRJNA224116	SAMN02603023	na	Helicobacter pylori Lithuania75	Complete Genome	2011-01-06	ASM18522v1	ftp://ftp.ncbi.nlm.nih.gov/genomes/all/GCF/000/185/225/GCF_000185225.1_ASM18522v1	Proteobacteria	Gammaproteobacteria	Pseudomonadales	Moraxellaceae	Acinetobacter	Acinetobacter baumannii	Helicobacter pylori Lithuania75
GCF_000185245.1	PRJNA224116	SAMN02603025	na	Helicobacter pylori SouthAfrica7	Complete Genome	2011-01-06	ASM18524v1	ftp://ftp.ncbi.nlm.nih.gov/genomes/all/GCF/000/185/245/GCF_000185245.1_ASM18524v1	Proteobacteria	Gammaproteobacteria	Pseudomonadales	Moraxellaceae	Acinetobacter	Acinetobacter baumannii	Helicobacter pylori SouthAfrica7
GCF_000192315.1	PRJNA224116	SAMN02603712	na	Helicobacter pylori 2017	Complete Genome	2011-03-15	ASM19231v1	ftp://ftp.ncbi.nlm.nih.gov/genomes/all/GCF/000/192/315/GCF_000192315.1_ASM19231v1	Proteobacteria	Betaproteobacteria	Neisseriales	Neisseriaceae	Neisseria	Neisseria gonorrhoeae	Helicobacter pylori 2017
GCF_000192335.1	PRJNA224116	SAMN02603713	na	Helicobacter pylori 2018	Complete Genome	2011-03-15	ASM19233v1	ftp://ftp.ncbi.nlm.nih.gov/genomes/all/GCF/000/192/335/GCF_000192335.1_ASM19233v1	Proteobacteria	Betaproteobacteria	Neisseriales	Neisseriaceae	Neisseria	Neisseria gonorrhoeae	Helicobacter pylori 2018
GCF_000196755.1	PRJNA224116	SAMEA2272698	na	Helicobacter pylori B8	Complete Genome	2010-06-15	ASM19675v1	ftp://ftp.ncbi.nlm.nih.gov/genomes/all/GCF/000/196/755/GCF_000196755.1_ASM19675v1	Proteobacteria	Epsilonproteobacteria	Campylobacterales	Helicobacteraceae	Helicobacter	Helicobacter pylori	Helicobacter pylori B8
GCF_000213135.1	PRJNA224116	SAMN00189522	na	Helicobacter pylori 83	Complete Genome	2011-05-11	ASM21313v1	ftp://ftp.ncbi.nlm.nih.gov/genomes/all/GCF/000/213/135/GCF_000213135.1_ASM21313v1	Proteobacteria	Epsilonproteobacteria	Campylobacterales	Helicobacteraceae	Helicobacter	Helicobacter pylori	Helicobacter pylori 83
GCF_000224535.1	PRJNA224116	SAMN02604320	na	Helicobacter pylori Puno120	Complete Genome	2011-08-26	ASM22453v1	ftp://ftp.ncbi.nlm.nih.gov/genomes/all/GCF/000/224/535/GCF_000224535.1_ASM22453v1	Proteobacteria	Betaproteobacteria	Neisseriales	Neisseriaceae	Neisseria	Neisseria meningitidis	Helicobacter pylori Puno120
GCF_000224555.1	PRJNA224116	SAMN02604321	na	Helicobacter pylori Puno135	Complete Genome	2011-08-26	ASM22455v1	ftp://ftp.ncbi.nlm.nih.gov/genomes/all/GCF/000/224/555/GCF_000224555.1_ASM22455v1	Proteobacteria	Epsilonproteobacteria	Campylobacterales	Helicobacteraceae	Helicobacter	Helicobacter pylori	Helicobacter pylori Puno135
GCF_000224575.1	PRJNA224116	SAMN02604322	na	Helicobacter pylori SNT49	Complete Genome	2011-08-26	ASM22457v1	ftp://ftp.ncbi.nlm.nih.gov/genomes/all/GCF/000/224/575/GCF_000224575.1_ASM22457v1	Proteobacteria	Betaproteobacteria	Burkholderiales	Alcaligenaceae	Bordetella	Bordetella bronchiseptica	Helicobacter pylori SNT49
GCF_000255955.1	PRJNA224116	SAMN02604318	na	Helicobacter pylori ELS37	Complete Genome	2012-03-23	ASM25595v1	ftp://ftp.ncbi.nlm.nih.gov/genomes/all/GCF/000/255/955/GCF_000255955.1_ASM25595v1	Proteobacteria	Betaproteobacteria	Burkholderiales	Alcaligenaceae	Bordetella	Bordetella bronchiseptica	Helicobacter pylori ELS37
GCF_000259235.1	PRJNA224116	SAMN02603197	na	Helicobacter pylori HUP-B14	Complete Genome	2012-04-19	ASM25923v1	ftp://ftp.ncbi.nlm.nih.gov/genomes/all/GCF/000/259/235/GCF_000259235.1_ASM25923v1	Proteobacteria	Betaproteobacteria	Burkholderiales	Alcaligenaceae	Bordetella	Bordetella parapertussis	Helicobacter pylori HUP-B14
GCF_000270005.1	PRJNA224116	SAMD00060971	na	Helicobacter pylori F16	Complete Genome	2011-01-07	ASM27000v1	ftp://ftp.ncbi.nlm.nih.gov/genomes/all/GCF/000/270/005/GCF_000270005.1_ASM27000v1	Proteobacteria	Betaproteobacteria	Burkholderiales	Alcaligenaceae	Bordetella	Bordetella pertussis	Helicobacter pylori F16
GCF_000270025.1	PRJNA224116	SAMD00060972	na	Helicobacter pylori F30	Complete Genome	2011-01-07	ASM27002v1	ftp://ftp.ncbi.nlm.nih.gov/genomes/all/GCF/000/270/025/GCF_000270025.1_ASM27002v1	Proteobacteria	Betaproteobacteria	Burkholderiales	Alcaligenaceae	Bordetella	Bordetella pertussis	Helicobacter pylori F30
GCF_000270045.1	PRJNA224116	SAMD00060973	na	Helicobacter pylori F32	Complete Genome	2011-01-07	ASM27004v1	ftp://ftp.ncbi.nlm.nih.gov/genomes/all/GCF/000/270/045/GCF_000270045.1_ASM27004v1	Proteobacteria	Epsilonproteobacteria	Campylobacterales	Helicobacteraceae	Helicobacter	Helicobacter pylori	Helicobacter pylori F32
GCF_000270065.1	PRJNA224116	SAMD00060974	na	Helicobacter pylori F57	Complete Genome	2011-01-07	ASM27006v1	ftp://ftp.ncbi.nlm.nih.gov/genomes/all/GCF/000/270/065/GCF_000270065.1_ASM27006v1	Proteobacteria	Epsilonproteobacteria	Campylobacterales	Helicobacteraceae	Helicobacter	Helicobacter pylori	Helicobacter pylori F57
GCF_000277365.1	PRJNA224116	SAMN02603193	na	Helicobacter pylori Shi417	Complete Genome	2012-04-19	ASM27736v1	ftp://ftp.ncbi.nlm.nih.gov/genomes/all/GCF/000/277/365/GCF_000277365.1_ASM27736v1	Proteobacteria	Alphaproteobacteria	Rhizobiales	Brucellaceae	Ochrobactrum	Ochrobactrum anthropi	Helicobacter pylori Shi417
GCF_000277385.1	PRJNA224116	SAMN02603195	na	Helicobacter pylori Shi169	Complete Genome	2012-04-19	ASM27738v1	ftp://ftp.ncbi.nlm.nih.gov/genomes/all/GCF/000/277/385/GCF_000277385.1_ASM27738v1	Proteobacteria	Betaproteobacteria	Neisseriales	Chromobacteriaceae	Chromobacterium	Chromobacterium violaceum	Helicobacter pylori Shi169
GCF_000277405.1	PRJNA224116	SAMN02603194	na	Helicobacter pylori Shi112	Complete Genome	2012-04-19	ASM27740v1	ftp://ftp.ncbi.nlm.nih.gov/genomes/all/GCF/000/277/405/GCF_000277405.1_ASM27740v1	Proteobacteria	Epsilonproteobacteria	Campylobacterales	Helicobacteraceae	Helicobacter	Helicobacter pylori	Helicobacter pylori Shi112
GCF_000277425.1	PRJNA224116	SAMN02603196	na	Helicobacter pylori PeCan18	Complete Genome	2012-04-19	ASM27742v1	ftp://ftp.ncbi.nlm.nih.gov/genomes/all/GCF/000/277/425/GCF_000277425.1_ASM27742v1	Proteobacteria	Gammaproteobacteria	Enterobacterales	Enterobacteriaceae	Citrobacter	Citrobacter koseri	Helicobacter pylori PeCan18
GCF_000307795.1	PRJNA224116	SAMN02603761	na	Helicobacter pylori 26695	Complete Genome	2012-10-23	ASM30779v1	ftp://ftp.ncbi.nlm.nih.gov/genomes/all/GCF/000/307/795/GCF_000307795.1_ASM30779v1	Proteobacteria	Epsilonproteobacteria	Campylobacterales	Helicobacteraceae	Helicobacter	Helicobacter pylori	Helicobacter pylori 26695
GCF_000307815.1	PRJNA224116	SAMN02603762	na	Helicobacter pylori Rif1	Complete Genome	2012-10-23	ASM30781v1	ftp://ftp.ncbi.nlm.nih.gov/genomes/all/GCF/000/307/815/GCF_000307815.1_ASM30781v1	Proteobacteria	Epsilonproteobacteria	Campylobacterales	Helicobacteraceae	Helicobacter	Helicobacter pylori	Helicobacter pylori Rif1
GCF_000307835.1	PRJNA224116	SAMN02603763	na	Helicobacter pylori Rif2	Complete Genome	2012-10-23	ASM30783v1	ftp://ftp.ncbi.nlm.nih.gov/genomes/all/GCF/000/307/835/GCF_000307835.1_ASM30783v1	Proteobacteria	Epsilonproteobacteria	Campylobacterales	Helicobacteraceae	Helicobacter	Helicobacter pylori	Helicobacter pylori Rif2
GCF_000315955.1	PRJNA224116	SAMN02604323	na	Helicobacter pylori Aklavik117	Complete Genome	2012-11-26	ASM31595v1	ftp://ftp.ncbi.nlm.nih.gov/genomes/all/GCF/000/315/955/GCF_000315955.1_ASM31595v1	Proteobacteria	Epsilonproteobacteria	Campylobacterales	Helicobacteraceae	Helicobacter	Helicobacter pylori	Helicobacter pylori Aklavik117
GCF_000317875.1	PRJNA224116	SAMN02604324	na	Helicobacter pylori Aklavik86	Complete Genome	2012-11-26	ASM31787v1	ftp://ftp.ncbi.nlm.nih.gov/genomes/all/GCF/000/317/875/GCF_000317875.1_ASM31787v1	Proteobacteria	Epsilonproteobacteria	Campylobacterales	Helicobacteraceae	Helicobacter	Helicobacter pylori	Helicobacter pylori Aklavik86
GCF_000348865.1	PRJNA224116	SAMD00061056	na	Helicobacter pylori OK113	Complete Genome	2013-03-11	ASM34886v1	ftp://ftp.ncbi.nlm.nih.gov/genomes/all/GCF/000/348/865/GCF_000348865.1_ASM34886v1	Proteobacteria	Epsilonproteobacteria	Campylobacterales	Helicobacteraceae	Helicobacter	Helicobacter pylori	Helicobacter pylori OK113
GCF_000348885.1	PRJNA224116	SAMD00061057	na	Helicobacter pylori OK310	Complete Genome	2013-03-11	ASM34888v1	ftp://ftp.ncbi.nlm.nih.gov/genomes/all/GCF/000/348/885/GCF_000348885.1_ASM34888v1	Proteobacteria	Gammaproteobacteria	Enterobacterales	Enterobacteriaceae	Escherichia	Escherichia coli	Helicobacter pylori OK310
GCF_000392455.3	PRJNA224116	SAMN02230257	na	Helicobacter pylori UM032	Complete Genome	2014-09-15	ASM39245v3	ftp://ftp.ncbi.nlm.nih.gov/genomes/all/GCF/000/392/455/GCF_000392455.3_ASM39245v3	Proteobacteria	Gammaproteobacteria	Enterobacterales	Enterobacteriaceae	Escherichia	Escherichia coli	Helicobacter pylori UM032
GCF_000392475.3	PRJNA224116	SAMN02230259	na	Helicobacter pylori UM299	Complete Genome	2014-09-15	ASM39247v3	ftp://ftp.ncbi.nlm.nih.gov/genomes/all/GCF/000/392/475/GCF_000392475.3_ASM39247v3	Proteobacteria	Gammaproteobacteria	Enterobacterales	Enterobacteriaceae	Escherichia	Escherichia coli	Helicobacter pylori UM299
GCF_000392515.3	PRJNA224116	SAMN02604194	na	Helicobacter pylori UM037	Complete Genome	2014-09-22	ASM39251v3	ftp://ftp.ncbi.nlm.nih.gov/genomes/all/GCF/000/392/515/GCF_000392515.3_ASM39251v3	Proteobacteria	Gammaproteobacteria	Enterobacterales	Enterobacteriaceae	Escherichia	Escherichia coli	Helicobacter pylori UM037
GCF_000392535.3	PRJNA224116	SAMN02230271	na	Helicobacter pylori UM066	Complete Genome	2014-09-22	ASM39253v3	ftp://ftp.ncbi.nlm.nih.gov/genomes/all/GCF/000/392/535/GCF_000392535.3_ASM39253v3	Proteobacteria	Gammaproteobacteria	Enterobacterales	Enterobacteriaceae	Escherichia	Escherichia coli	Helicobacter pylori UM066
GCF_000439295.2	PRJNA224116	SAMN02641597	na	Helicobacter pylori UM298	Complete Genome	2014-09-19	ASM43929v2	ftp://ftp.ncbi.nlm.nih.gov/genomes/all/GCF/000/439/295/GCF_000439295.2_ASM43929v2	Proteobacteria	Gammaproteobacteria	Enterobacterales	Enterobacteriaceae	Escherichia	Escherichia coli	Helicobacter pylori UM298
GCF_000498315.1	PRJNA224116	SAMN02376623	na	Helicobacter pylori BM012A	Complete Genome	2013-11-22	ASM49831v1	ftp://ftp.ncbi.nlm.nih.gov/genomes/all/GCF/000/498/315/GCF_000498315.1_ASM49831v1	Proteobacteria	Gammaproteobacteria	Enterobacterales	Enterobacteriaceae	Escherichia	Escherichia coli	Helicobacter pylori BM012A
GCF_000498335.1	PRJNA224116	SAMN02376624	na	Helicobacter pylori BM012S	Complete Genome	2013-11-22	ASM49833v1	ftp://ftp.ncbi.nlm.nih.gov/genomes/all/GCF/000/498/335/GCF_000498335.1_ASM49833v1	Proteobacteria	Gammaproteobacteria	Enterobacterales	Enterobacteriaceae	Escherichia	Escherichia coli	Helicobacter pylori BM012S
GCF_000600045.1	PRJNA224116	SAMN03081488	na	Helicobacter pylori oki102	Complete Genome	2014-03-25	ASM60004v1	ftp://ftp.ncbi.nlm.nih.gov/genomes/all/GCF/000/600/045/GCF_000600045.1_ASM60004v1	Proteobacteria	Gammaproteobacteria	Enterobacterales	Enterobacteriaceae	Escherichia	Escherichia coli	Helicobacter pylori oki102
GCF_000600085.1	PRJNA224116	SAMN03081489	na	Helicobacter pylori oki112	Complete Genome	2014-03-25	ASM60008v1	ftp://ftp.ncbi.nlm.nih.gov/genomes/all/GCF/000/600/085/GCF_000600085.1_ASM60008v1	Proteobacteria	Gammaproteobacteria	Enterobacterales	Enterobacteriaceae	Escherichia	Escherichia coli	Helicobacter pylori oki112
GCF_000600125.1	PRJNA224116	SAMN03081490	na	Helicobacter pylori oki128	Complete Genome	2014-03-25	ASM60012v1	ftp://ftp.ncbi.nlm.nih.gov/genomes/all/GCF/000/600/125/GCF_000600125.1_ASM60012v1	Proteobacteria	Gammaproteobacteria	Enterobacterales	Enterobacteriaceae	Escherichia	Escherichia coli	Helicobacter pylori oki128
GCF_000600145.1	PRJNA224116	SAMN03081491	na	Helicobacter pylori oki154	Complete Genome	2014-03-25	ASM60014v1	ftp://ftp.ncbi.nlm.nih.gov/genomes/all/GCF/000/600/145/GCF_000600145.1_ASM60014v1	Proteobacteria	Gammaproteobacteria	Enterobacterales	Enterobacteriaceae	Escherichia	Escherichia coli	Helicobacter pylori oki154
GCF_000600165.1	PRJNA224116	SAMN03081492	na	Helicobacter pylori oki422	Complete Genome	2014-03-25	ASM60016v1	ftp://ftp.ncbi.nlm.nih.gov/genomes/all/GCF/000/600/165/GCF_000600165.1_ASM60016v1	Proteobacteria	Gammaproteobacteria	Enterobacterales	Enterobacteriaceae	Escherichia	Escherichia coli	Helicobacter pylori oki422
GCF_000600185.1	PRJNA224116	SAMN03081493	na	Helicobacter pylori oki673	Complete Genome	2014-03-25	ASM60018v1	ftp://ftp.ncbi.nlm.nih.gov/genomes/all/GCF/000/600/185/GCF_000600185.1_ASM60018v1	Proteobacteria	Gammaproteobacteria	Enterobacterales	Enterobacteriaceae	Escherichia	Escherichia coli	Helicobacter pylori oki673
GCF_000600205.1	PRJNA224116	SAMN03081494	na	Helicobacter pylori oki828	Complete Genome	2014-03-25	ASM60020v1	ftp://ftp.ncbi.nlm.nih.gov/genomes/all/GCF/000/600/205/GCF_000600205.1_ASM60020v1	Proteobacteria	Gammaproteobacteria	Enterobacterales	Enterobacteriaceae	Escherichia	Escherichia coli	Helicobacter pylori oki828
GCF_000600225.1	PRJNA224116	SAMN03081495	na	Helicobacter pylori oki898	Complete Genome	2014-03-25	ASM60022v1	ftp://ftp.ncbi.nlm.nih.gov/genomes/all/GCF/000/600/225/GCF_000600225.1_ASM60022v1	Proteobacteria	Gammaproteobacteria	Enterobacterales	Enterobacteriaceae	Escherichia	Escherichia coli	Helicobacter pylori oki898
GCF_000685625.1	PRJNA224116	SAMN02736817	na	Helicobacter pylori J166	Complete Genome	2014-05-08	ASM68562v1	ftp://ftp.ncbi.nlm.nih.gov/genomes/all/GCF/000/685/625/GCF_000685625.1_ASM68562v1	Proteobacteria	Epsilonproteobacteria	Campylobacterales	Helicobacteraceae	Helicobacter	Helicobacter pylori	Helicobacter pylori J166
GCF_000685665.1	PRJNA224116	SAMN02736809	na	Helicobacter pylori	Complete Genome	2014-05-08	ASM68566v1	ftp://ftp.ncbi.nlm.nih.gov/genomes/all/GCF/000/685/665/GCF_000685665.1_ASM68566v1	Proteobacteria	Gammaproteobacteria	Enterobacterales	Enterobacteriaceae	Escherichia	Escherichia coli	Helicobacter pylori
GCF_000685705.1	PRJNA224116	SAMN02736818	na	Helicobacter pylori	Complete Genome	2014-05-08	ASM68570v1	ftp://ftp.ncbi.nlm.nih.gov/genomes/all/GCF/000/685/705/GCF_000685705.1_ASM68570v1	Proteobacteria	Gammaproteobacteria	Enterobacterales	Enterobacteriaceae	Escherichia	Escherichia coli	Helicobacter pylori
GCF_000685745.1	PRJNA224116	SAMN02736816	na	Helicobacter pylori	Complete Genome	2014-05-08	ASM68574v1	ftp://ftp.ncbi.nlm.nih.gov/genomes/all/GCF/000/685/745/GCF_000685745.1_ASM68574v1	Proteobacteria	Gammaproteobacteria	Enterobacterales	Enterobacteriaceae	Escherichia	Escherichia coli	Helicobacter pylori
GCF_000817025.1	PRJNA224116	SAMN03154060	na	Helicobacter pylori	Complete Genome	2015-01-09	ASM81702v1	ftp://ftp.ncbi.nlm.nih.gov/genomes/all/GCF/000/817/025/GCF_000817025.1_ASM81702v1	Proteobacteria	Gammaproteobacteria	Enterobacterales	Enterobacteriaceae	Escherichia	Escherichia coli	Helicobacter pylori
GCF_000826985.1	PRJNA224116	SAMN03268385	na	Helicobacter pylori 26695-1	Complete Genome	2015-01-21	ASM82698v1	ftp://ftp.ncbi.nlm.nih.gov/genomes/all/GCF/000/826/985/GCF_000826985.1_ASM82698v1	Proteobacteria	Gammaproteobacteria	Enterobacterales	Enterobacteriaceae	Escherichia	Escherichia coli	Helicobacter pylori 26695-1
GCF_000827025.1	PRJNA224116	SAMN03268365	na	Helicobacter pylori	Complete Genome	2015-01-21	ASM82702v1	ftp://ftp.ncbi.nlm.nih.gov/genomes/all/GCF/000/827/025/GCF_000827025.1_ASM82702v1	Proteobacteria	Gammaproteobacteria	Enterobacterales	Enterobacteriaceae	Escherichia	Escherichia coli	Helicobacter pylori
GCF_000828955.1	PRJNA224116	SAMD00061026	na	Helicobacter pylori NY40	Complete Genome	2014-06-06	ASM82895v1	ftp://ftp.ncbi.nlm.nih.gov/genomes/all/GCF/000/828/955/GCF_000828955.1_ASM82895v1	Proteobacteria	Gammaproteobacteria	Enterobacterales	Enterobacteriaceae	Escherichia	Escherichia coli	Helicobacter pylori NY40
GCF_000829095.1	PRJNA224116	SAMD00061015	na	Helicobacter pylori 26695-1	Complete Genome	2013-10-01	ASM82909v1	ftp://ftp.ncbi.nlm.nih.gov/genomes/all/GCF/000/829/095/GCF_000829095.1_ASM82909v1	Proteobacteria	Gammaproteobacteria	Enterobacterales	Enterobacteriaceae	Escherichia	Escherichia coli	Helicobacter pylori 26695-1
GCF_000829115.1	PRJNA224116	SAMD00061016	na	Helicobacter pylori 26695-1CL	Complete Genome	2013-10-01	ASM82911v1	ftp://ftp.ncbi.nlm.nih.gov/genomes/all/GCF/000/829/115/GCF_000829115.1_ASM82911v1	Proteobacteria	Gammaproteobacteria	Enterobacterales	Enterobacteriaceae	Escherichia	Escherichia coli	Helicobacter pylori 26695-1CL
GCF_000829135.1	PRJNA224116	SAMD00061017	na	Helicobacter pylori 26695-1CH	Complete Genome	2013-10-01	ASM82913v1	ftp://ftp.ncbi.nlm.nih.gov/genomes/all/GCF/000/829/135/GCF_000829135.1_ASM82913v1	Proteobacteria	Gammaproteobacteria	Enterobacterales	Enterobacteriaceae	Escherichia	Escherichia coli	Helicobacter pylori 26695-1CH
GCF_000982695.1	PRJNA224116	SAMN03487572	na	Helicobacter pylori J99	Complete Genome	2015-04-30	ASM98269v1	ftp://ftp.ncbi.nlm.nih.gov/genomes/all/GCF/000/982/695/GCF_000982695.1_ASM98269v1	Proteobacteria	Epsilonproteobacteria	Campylobacterales	Helicobacteraceae	Helicobacter	Helicobacter pylori	Helicobacter pylori J99
GCF_001433495.1	PRJNA224116	SAMN03144734	na	Helicobacter pylori	Complete Genome	2015-11-05	ASM143349v1	ftp://ftp.ncbi.nlm.nih.gov/genomes/all/GCF/001/433/495/GCF_001433495.1_ASM143349v1	Proteobacteria	Gammaproteobacteria	Enterobacterales	Enterobacteriaceae	Escherichia	Escherichia coli	Helicobacter pylori
GCF_001433515.1	PRJNA224116	SAMN03144736	na	Helicobacter pylori	Complete Genome	2015-11-05	ASM143351v1	ftp://ftp.ncbi.nlm.nih.gov/genomes/all/GCF/001/433/515/GCF_001433515.1_ASM143351v1	Proteobacteria	Gammaproteobacteria	Enterobacterales	Enterobacteriaceae	Escherichia	Escherichia coli	Helicobacter pylori
GCF_001653375.1	PRJNA224116	SAMN02731779	na	Helicobacter pylori	Complete Genome	2016-05-27	ASM165337v1	ftp://ftp.ncbi.nlm.nih.gov/genomes/all/GCF/001/653/375/GCF_001653375.1_ASM165337v1	Proteobacteria	Gammaproteobacteria	Enterobacterales	Enterobacteriaceae	Escherichia	Escherichia coli	Helicobacter pylori
GCF_001653395.1	PRJNA224116	SAMN02731778	na	Helicobacter pylori	Complete Genome	2016-05-27	ASM165339v1	ftp://ftp.ncbi.nlm.nih.gov/genomes/all/GCF/001/653/395/GCF_001653395.1_ASM165339v1	Proteobacteria	Gammaproteobacteria	Enterobacterales	Enterobacteriaceae	Escherichia	Escherichia coli	Helicobacter pylori
GCF_001653415.1	PRJNA224116	SAMN02731783	na	Helicobacter pylori	Complete Genome	2016-05-27	ASM165341v1	ftp://ftp.ncbi.nlm.nih.gov/genomes/all/GCF/001/653/415/GCF_001653415.1_ASM165341v1	Proteobacteria	Gammaproteobacteria	Enterobacterales	Enterobacteriaceae	Escherichia	Escherichia coli	Helicobacter pylori
GCF_001653435.1	PRJNA224116	SAMN02731780	na	Helicobacter pylori	Complete Genome	2016-05-27	ASM165343v1	ftp://ftp.ncbi.nlm.nih.gov/genomes/all/GCF/001/653/435/GCF_001653435.1_ASM165343v1	Proteobacteria	Gammaproteobacteria	Enterobacterales	Enterobacteriaceae	Escherichia	Escherichia coli	Helicobacter pylori
GCF_001653455.1	PRJNA224116	SAMN02731784	na	Helicobacter pylori	Complete Genome	2016-05-27	ASM165345v1	ftp://ftp.ncbi.nlm.nih.gov/genomes/all/GCF/001/653/455/GCF_001653455.1_ASM165345v1	Proteobacteria	Gammaproteobacteria	Enterobacterales	Enterobacteriaceae	Escherichia	Escherichia coli	Helicobacter pylori
GCF_001653475.1	PRJNA224116	SAMN02731781	na	Helicobacter pylori	Complete Genome	2016-05-27	ASM165347v1	ftp://ftp.ncbi.nlm.nih.gov/genomes/all/GCF/001/653/475/GCF_001653475.1_ASM165347v1	Proteobacteria	Gammaproteobacteria	Enterobacterales	Enterobacteriaceae	Escherichia	Escherichia coli	Helicobacter pylori
GCF_001991095.1	PRJNA224116	SAMN04362855	na	Helicobacter pylori PMSS1	Complete Genome	2017-02-10	ASM199109v1	ftp://ftp.ncbi.nlm.nih.gov/genomes/all/GCF/001/991/095/GCF_001991095.1_ASM199109v1	Proteobacteria	Gammaproteobacteria	Enterobacterales	Enterobacteriaceae	Escherichia	Escherichia coli	Helicobacter pylori PMSS1
GCF_002005525.1	PRJNA224116	SAMN03331743	na	Helicobacter pylori SS1	Complete Genome	2017-02-22	ASM200552v1	ftp://ftp.ncbi.nlm.nih.gov/genomes/all/GCF/002/005/525/GCF_002005525.1_ASM200552v1	Proteobacteria	Epsilonproteobacteria	Campylobacterales	Helicobacteraceae	Helicobacter	Helicobacter pylori	Helicobacter pylori SS1
GCF_002222575.1	PRJNA224116	SAMN07338981	na	Helicobacter pylori	Complete Genome	2017-07-20	ASM222257v1	ftp://ftp.ncbi.nlm.nih.gov/genomes/all/GCF/002/222/575/GCF_002222575.1_ASM222257v1	Proteobacteria	Gammaproteobacteria	Enterobacterales	Enterobacteriaceae	Escherichia	Escherichia coli	Helicobacter pylori
GCF_002356595.1	PRJNA224116	SAMN07661065	na	Helicobacter pylori	Complete Genome	2017-09-25	ASM235659v1	ftp://ftp.ncbi.nlm.nih.gov/genomes/all/GCF/002/356/595/GCF_002356595.1_ASM235659v1	Proteobacteria	Gammaproteobacteria	Enterobacterales	Enterobacteriaceae	Escherichia	Escherichia coli	Helicobacter pylori
GCF_002906495.1	PRJNA224116	SAMN08388634	na	Helicobacter pylori	Complete Genome	2018-01-30	ASM290649v1	ftp://ftp.ncbi.nlm.nih.gov/genomes/all/GCF/002/906/495/GCF_002906495.1_ASM290649v1	Proteobacteria	Gammaproteobacteria	Enterobacterales	Enterobacteriaceae	Escherichia	Escherichia coli	Helicobacter pylori
GCF_002906515.1	PRJNA224116	SAMN08388636	na	Helicobacter pylori	Complete Genome	2018-01-30	ASM290651v1	ftp://ftp.ncbi.nlm.nih.gov/genomes/all/GCF/002/906/515/GCF_002906515.1_ASM290651v1	Proteobacteria	Gammaproteobacteria	Enterobacterales	Enterobacteriaceae	Escherichia	Escherichia coli	Helicobacter pylori
GCF_002906535.1	PRJNA224116	SAMN08388633	na	Helicobacter pylori	Complete Genome	2018-01-30	ASM290653v1	ftp://ftp.ncbi.nlm.nih.gov/genomes/all/GCF/002/906/535/GCF_002906535.1_ASM290653v1	Proteobacteria	Gammaproteobacteria	Enterobacterales	Enterobacteriaceae	Escherichia	Escherichia coli	Helicobacter pylori
GCF_002906555.1	PRJNA224116	SAMN08388635	na	Helicobacter pylori	Complete Genome	2018-01-30	ASM290655v1	ftp://ftp.ncbi.nlm.nih.gov/genomes/all/GCF/002/906/555/GCF_002906555.1_ASM290655v1	Proteobacteria	Gammaproteobacteria	Enterobacterales	Enterobacteriaceae	Escherichia	Escherichia coli	Helicobacter pylori
GCF_002951975.1	PRJNA224116	SAMN06216064	na	Helicobacter pylori	Complete Genome	2018-02-26	ASM295197v1	ftp://ftp.ncbi.nlm.nih.gov/genomes/all/GCF/002/951/975/GCF_002951975.1_ASM295197v1	Proteobacteria	Gammaproteobacteria	Enterobacterales	Enterobacteriaceae	Escherichia	Escherichia coli	Helicobacter pylori
GCF_002952355.1	PRJNA224116	SAMN06216080	na	Helicobacter pylori	Complete Genome	2018-02-26	ASM295235v1	ftp://ftp.ncbi.nlm.nih.gov/genomes/all/GCF/002/952/355/GCF_002952355.1_ASM295235v1	Proteobacteria	Gammaproteobacteria	Enterobacterales	Enterobacteriaceae	Escherichia	Escherichia coli	Helicobacter pylori
GCF_002952455.1	PRJNA224116	SAMN06216085	na	Helicobacter pylori	Complete Genome	2018-02-26	ASM295245v1	ftp://ftp.ncbi.nlm.nih.gov/genomes/all/GCF/002/952/455/GCF_002952455.1_ASM295245v1	Proteobacteria	Gammaproteobacteria	Enterobacterales	Enterobacteriaceae	Escherichia	Escherichia coli	Helicobacter pylori
GCF_002952475.1	PRJNA224116	SAMN06216086	na	Helicobacter pylori	Complete Genome	2018-02-26	ASM295247v1	ftp://ftp.ncbi.nlm.nih.gov/genomes/all/GCF/002/952/475/GCF_002952475.1_ASM295247v1	Proteobacteria	Gammaproteobacteria	Enterobacterales	Enterobacteriaceae	Escherichia	Escherichia coli	Helicobacter pylori
GCF_002952495.1	PRJNA224116	SAMN06216087	na	Helicobacter pylori	Complete Genome	2018-02-26	ASM295249v1	ftp://ftp.ncbi.nlm.nih.gov/genomes/all/GCF/002/952/495/GCF_002952495.1_ASM295249v1	Proteobacteria	Gammaproteobacteria	Enterobacterales	Enterobacteriaceae	Escherichia	Escherichia coli	Helicobacter pylori
GCF_002952515.1	PRJNA224116	SAMN06216078	na	Helicobacter pylori	Complete Genome	2018-02-26	ASM295251v1	ftp://ftp.ncbi.nlm.nih.gov/genomes/all/GCF/002/952/515/GCF_002952515.1_ASM295251v1	Proteobacteria	Gammaproteobacteria	Enterobacterales	Enterobacteriaceae	Escherichia	Escherichia coli	Helicobacter pylori
GCF_002952535.1	PRJNA224116	SAMN06216077	na	Helicobacter pylori	Complete Genome	2018-02-26	ASM295253v1	ftp://ftp.ncbi.nlm.nih.gov/genomes/all/GCF/002/952/535/GCF_002952535.1_ASM295253v1	Proteobacteria	Gammaproteobacteria	Enterobacterales	Enterobacteriaceae	Escherichia	Escherichia coli	Helicobacter pylori
GCF_002952555.1	PRJNA224116	SAMN06216075	na	Helicobacter pylori	Complete Genome	2018-02-26	ASM295255v1	ftp://ftp.ncbi.nlm.nih.gov/genomes/all/GCF/002/952/555/GCF_002952555.1_ASM295255v1	Proteobacteria	Gammaproteobacteria	Enterobacterales	Enterobacteriaceae	Escherichia	Escherichia coli	Helicobacter pylori
GCF_002952575.1	PRJNA224116	SAMN06216073	na	Helicobacter pylori	Complete Genome	2018-02-26	ASM295257v1	ftp://ftp.ncbi.nlm.nih.gov/genomes/all/GCF/002/952/575/GCF_002952575.1_ASM295257v1	Proteobacteria	Gammaproteobacteria	Enterobacterales	Enterobacteriaceae	Escherichia	Escherichia coli	Helicobacter pylori
GCF_002952595.1	PRJNA224116	SAMN06216072	na	Helicobacter pylori	Complete Genome	2018-02-26	ASM295259v1	ftp://ftp.ncbi.nlm.nih.gov/genomes/all/GCF/002/952/595/GCF_002952595.1_ASM295259v1	Proteobacteria	Gammaproteobacteria	Enterobacterales	Enterobacteriaceae	Escherichia	Escherichia coli	Helicobacter pylori
GCF_002952615.1	PRJNA224116	SAMN06216076	na	Helicobacter pylori	Complete Genome	2018-02-26	ASM295261v1	ftp://ftp.ncbi.nlm.nih.gov/genomes/all/GCF/002/952/615/GCF_002952615.1_ASM295261v1	Proteobacteria	Gammaproteobacteria	Enterobacterales	Enterobacteriaceae	Escherichia	Escherichia coli	Helicobacter pylori
GCF_002952635.1	PRJNA224116	SAMN06216074	na	Helicobacter pylori	Complete Genome	2018-02-26	ASM295263v1	ftp://ftp.ncbi.nlm.nih.gov/genomes/all/GCF/002/952/635/GCF_002952635.1_ASM295263v1	Proteobacteria	Gammaproteobacteria	Enterobacterales	Enterobacteriaceae	Escherichia	Escherichia coli	Helicobacter pylori
GCF_002952655.1	PRJNA224116	SAMN06216071	na	Helicobacter pylori	Complete Genome	2018-02-26	ASM295265v1	ftp://ftp.ncbi.nlm.nih.gov/genomes/all/GCF/002/952/655/GCF_002952655.1_ASM295265v1	Proteobacteria	Gammaproteobacteria	Enterobacterales	Enterobacteriaceae	Escherichia	Escherichia coli	Helicobacter pylori
GCF_002952675.1	PRJNA224116	SAMN06216070	na	Helicobacter pylori	Complete Genome	2018-02-26	ASM295267v1	ftp://ftp.ncbi.nlm.nih.gov/genomes/all/GCF/002/952/675/GCF_002952675.1_ASM295267v1	Proteobacteria	Gammaproteobacteria	Enterobacterales	Enterobacteriaceae	Escherichia	Escherichia coli	Helicobacter pylori
GCF_002953555.1	PRJNA224116	SAMN08388637	na	Helicobacter pylori	Complete Genome	2018-02-06	ASM295355v1	ftp://ftp.ncbi.nlm.nih.gov/genomes/all/GCF/002/953/555/GCF_002953555.1_ASM295355v1	Proteobacteria	Epsilonproteobacteria	Campylobacterales	Helicobacteraceae	Helicobacter	Helicobacter pylori	Helicobacter pylori
GCF_002983705.1	PRJNA224116	SAMN06173313	na	Helicobacter pylori	Complete Genome	2018-03-09	ASM298370v1	ftp://ftp.ncbi.nlm.nih.gov/genomes/all/GCF/002/983/705/GCF_002983705.1_ASM298370v1	Proteobacteria	Epsilonproteobacteria	Campylobacterales	Helicobacteraceae	Helicobacter	Helicobacter pylori	Helicobacter pylori
GCF_900119955.1	PRJNA224116	SAMEA4554840	na	Helicobacter pylori	Complete Genome	2017-07-07	HE171_09	ftp://ftp.ncbi.nlm.nih.gov/genomes/all/GCF/900/119/955/GCF_900119955.1_HE171_09	Proteobacteria	Gammaproteobacteria	Enterobacterales	Enterobacteriaceae	Klebsiella	Klebsiella pneumoniae	Helicobacter pylori
GCF_900119995.1	PRJNA224116	SAMEA4554837	na	Helicobacter pylori	Complete Genome	2017-07-07	HE143_09	ftp://ftp.ncbi.nlm.nih.gov/genomes/all/GCF/900/119/995/GCF_900119995.1_HE143_09	Proteobacteria	Gammaproteobacteria	Enterobacterales	Enterobacteriaceae	Klebsiella	Klebsiella pneumoniae	Helicobacter pylori
GCF_900120055.1	PRJNA224116	SAMEA4554841	na	Helicobacter pylori	Complete Genome	2017-07-07	HE178_09	ftp://ftp.ncbi.nlm.nih.gov/genomes/all/GCF/900/120/055/GCF_900120055.1_HE178_09	Proteobacteria	Gammaproteobacteria	Enterobacterales	Enterobacteriaceae	Klebsiella	Klebsiella pneumoniae	Helicobacter pylori
GCF_900120135.1	PRJNA224116	SAMEA4554832	na	Helicobacter pylori	Complete Genome	2017-07-07	HE132_09	ftp://ftp.ncbi.nlm.nih.gov/genomes/all/GCF/900/120/135/GCF_900120135.1_HE132_09	Proteobacteria	Gammaproteobacteria	Enterobacterales	Enterobacteriaceae	Klebsiella	Klebsiella pneumoniae	Helicobacter pylori
GCF_900120185.1	PRJNA224116	SAMEA4554833	na	Helicobacter pylori	Complete Genome	2017-07-07	HE134_09	ftp://ftp.ncbi.nlm.nih.gov/genomes/all/GCF/900/120/185/GCF_900120185.1_HE134_09	Proteobacteria	Gammaproteobacteria	Enterobacterales	Enterobacteriaceae	Klebsiella	Klebsiella pneumoniae	Helicobacter pylori
GCF_900120205.1	PRJNA224116	SAMEA4554835	na	Helicobacter pylori	Complete Genome	2017-07-07	HE141_09	ftp://ftp.ncbi.nlm.nih.gov/genomes/all/GCF/900/120/205/GCF_900120205.1_HE141_09	Proteobacteria	Gammaproteobacteria	Enterobacterales	Enterobacteriaceae	Klebsiella	Klebsiella pneumoniae	Helicobacter pylori
GCF_900120225.1	PRJNA224116	SAMEA4554834	na	Helicobacter pylori	Complete Genome	2017-07-07	HE136_09	ftp://ftp.ncbi.nlm.nih.gov/genomes/all/GCF/900/120/225/GCF_900120225.1_HE136_09	Proteobacteria	Gammaproteobacteria	Enterobacterales	Enterobacteriaceae	Klebsiella	Klebsiella pneumoniae	Helicobacter pylori
GCF_900120255.1	PRJNA224116	SAMEA4554831	na	Helicobacter pylori	Complete Genome	2017-07-07	HE101_09	ftp://ftp.ncbi.nlm.nih.gov/genomes/all/GCF/900/120/255/GCF_900120255.1_HE101_09	Proteobacteria	Gammaproteobacteria	Enterobacterales	Enterobacteriaceae	Klebsiella	Klebsiella pneumoniae	Helicobacter pylori
GCF_900120275.1	PRJNA224116	SAMEA4554836	na	Helicobacter pylori	Complete Genome	2017-07-07	HE142_09	ftp://ftp.ncbi.nlm.nih.gov/genomes/all/GCF/900/120/275/GCF_900120275.1_HE142_09	Proteobacteria	Gammaproteobacteria	Enterobacterales	Enterobacteriaceae	Klebsiella	Klebsiella pneumoniae	Helicobacter pylori
GCF_900120315.1	PRJNA224116	SAMEA4554839	na	Helicobacter pylori	Complete Genome	2017-07-07	HE170_09	ftp://ftp.ncbi.nlm.nih.gov/genomes/all/GCF/900/120/315/GCF_900120315.1_HE170_09	Proteobacteria	Gammaproteobacteria	Enterobacterales	Enterobacteriaceae	Klebsiella	Klebsiella pneumoniae	Helicobacter pylori
GCF_900120335.1	PRJNA224116	SAMEA4554838	na	Helicobacter pylori	Complete Genome	2017-07-07	HE147_09	ftp://ftp.ncbi.nlm.nih.gov/genomes/all/GCF/900/120/335/GCF_900120335.1_HE147_09	Proteobacteria	Gammaproteobacteria	Enterobacterales	Enterobacteriaceae	Klebsiella	Klebsiella pneumoniae	Helicobacter pylori
GCF_900149805.1	PRJNA224116	SAMEA33005668	na	Helicobacter pylori	Complete Genome	2017-07-07	BCM-300	ftp://ftp.ncbi.nlm.nih.gov/genomes/all/GCF/900/149/805/GCF_900149805.1_BCM-300	Proteobacteria	Gammaproteobacteria	Enterobacterales	Enterobacteriaceae	Klebsiella	Klebsiella pneumoniae	Helicobacter pylori
GCF_900176185.1	PRJNA224116	SAMEA103957791	na	Helicobacter pylori	Complete Genome	2017-07-07	HE93_10	ftp://ftp.ncbi.nlm.nih.gov/genomes/all/GCF/900/176/185/GCF_900176185.1_HE93_10	Proteobacteria	Gammaproteobacteria	Enterobacterales	Enterobacteriaceae	Klebsiella	Klebsiella pneumoniae	Helicobacter pylori
GCF_000009305.1	PRJNA224116	SAMEA3138199	na	Helicobacter acinonychis str. Sheeba	Complete Genome	2006-06-28	ASM930v1	ftp://ftp.ncbi.nlm.nih.gov/genomes/all/GCF/000/009/305/GCF_000009305.1_ASM930v1	Proteobacteria	Epsilonproteobacteria	Campylobacterales	Helicobacteraceae	Helicobacter	Helicobacter acinonychis	Helicobacter acinonychis str. Sheeba
GCF_000284635.1	PRJNA224116	SAMD00061064	na	Helicobacter cinaedi PAGU611	Complete Genome	2012-04-23	ASM28463v1	ftp://ftp.ncbi.nlm.nih.gov/genomes/all/GCF/000/284/635/GCF_000284635.1_ASM28463v1	Proteobacteria	Gammaproteobacteria	Enterobacterales	Enterobacteriaceae	Klebsiella	Klebsiella pneumoniae	Helicobacter cinaedi PAGU611
GCF_000349975.1	PRJNA224116	SAMD00061010	representative genome	Helicobacter cinaedi CCUG 18818 = ATCC BAA-847	Complete Genome	2012-07-18	ASM34997v1	ftp://ftp.ncbi.nlm.nih.gov/genomes/all/GCF/000/349/975/GCF_000349975.1_ASM34997v1	Proteobacteria	Epsilonproteobacteria	Campylobacterales	Helicobacteraceae	Helicobacter	Helicobacter cinaedi	Helicobacter cinaedi CCUG 18818 = ATCC BAA-847
GCF_000200595.1	PRJNA224116	SAMEA2272759	representative genome	Helicobacter felis ATCC 49179	Complete Genome	2011-03-15	ASM20059v1	ftp://ftp.ncbi.nlm.nih.gov/genomes/all/GCF/000/200/595/GCF_000200595.1_ASM20059v1	Proteobacteria	Gammaproteobacteria	Enterobacterales	Enterobacteriaceae	Klebsiella	Klebsiella pneumoniae	Helicobacter felis ATCC 49179
GCF_000091985.1	PRJNA224116	SAMEA2272735	representative genome	Helicobacter mustelae 12198	Complete Genome	2010-03-11	ASM9198v1	ftp://ftp.ncbi.nlm.nih.gov/genomes/all/GCF/000/091/985/GCF_000091985.1_ASM9198v1	Proteobacteria	Epsilonproteobacteria	Campylobacterales	Helicobacteraceae	Helicobacter	Helicobacter mustelae	Helicobacter mustelae 12198
GCF_000026085.1	PRJNA224116	SAMEA3138224	na	Pseudoalteromonas haloplanktis TAC125	Complete Genome	2005-10-03	ASM2608v1	ftp://ftp.ncbi.nlm.nih.gov/genomes/all/GCF/000/026/085/GCF_000026085.1_ASM2608v1	Proteobacteria	Gammaproteobacteria	Alteromonadales	Pseudoalteromonadaceae	Pseudoalteromonas	Pseudoalteromonas haloplanktis	Pseudoalteromonas haloplanktis TAC125
GCF_000008145.1	PRJNA224116	SAMN02604220	na	Brucella abortus bv. 1 str. 9-941	Complete Genome	2005-04-05	ASM814v1	ftp://ftp.ncbi.nlm.nih.gov/genomes/all/GCF/000/008/145/GCF_000008145.1_ASM814v1	Proteobacteria	Alphaproteobacteria	Rhizobiales	Brucellaceae	Brucella	Brucella abortus	Brucella abortus bv. 1 str. 9-941
GCF_000018725.1	PRJNA224116	SAMN02604294	na	Brucella abortus S19	Complete Genome	2008-05-22	ASM1872v1	ftp://ftp.ncbi.nlm.nih.gov/genomes/all/GCF/000/018/725/GCF_000018725.1_ASM1872v1	Proteobacteria	Alphaproteobacteria	Rhizobiales	Brucellaceae	Brucella	Brucella abortus	Brucella abortus S19
GCF_000054005.1	PRJNA224116	SAMEA3138256	na	Brucella abortus 2308	Complete Genome	2005-12-01	ASM5400v1	ftp://ftp.ncbi.nlm.nih.gov/genomes/all/GCF/000/054/005/GCF_000054005.1_ASM5400v1	Proteobacteria	Alphaproteobacteria	Rhizobiales	Brucellaceae	Brucella	Brucella abortus	Brucella abortus 2308
GCF_000238175.1	PRJNA224116	SAMN02603577	na	Brucella abortus A13334	Complete Genome	2011-12-15	ASM23817v1	ftp://ftp.ncbi.nlm.nih.gov/genomes/all/GCF/000/238/175/GCF_000238175.1_ASM23817v1	Proteobacteria	Gammaproteobacteria	Enterobacterales	Morganellaceae	Proteus	Proteus mirabilis	Brucella abortus A13334
GCF_000740135.1	PRJNA224116	SAMN02767917	na	Brucella abortus	Complete Genome	2014-08-15	ASM74013v1	ftp://ftp.ncbi.nlm.nih.gov/genomes/all/GCF/000/740/135/GCF_000740135.1_ASM74013v1	Proteobacteria	Gammaproteobacteria	Enterobacterales	Yersiniaceae	Serratia	Serratia marcescens	Brucella abortus
GCF_000740155.1	PRJNA224116	SAMN02767934	na	Brucella abortus	Complete Genome	2014-08-15	ASM74015v1	ftp://ftp.ncbi.nlm.nih.gov/genomes/all/GCF/000/740/155/GCF_000740155.1_ASM74015v1	Proteobacteria	Gammaproteobacteria	Enterobacterales	Enterobacteriaceae	Shigella	Shigella dysenteriae	Brucella abortus
GCF_000740175.1	PRJNA224116	SAMN02769901	na	Brucella abortus	Complete Genome	2014-08-15	ASM74017v1	ftp://ftp.ncbi.nlm.nih.gov/genomes/all/GCF/000/740/175/GCF_000740175.1_ASM74017v1	Proteobacteria	Gammaproteobacteria	Enterobacterales	Yersiniaceae	Yersinia	Yersinia pestis	Brucella abortus
GCF_000740195.1	PRJNA224116	SAMN02769911	na	Brucella abortus bv. 9 str. C68	Complete Genome	2014-08-15	ASM74019v1	ftp://ftp.ncbi.nlm.nih.gov/genomes/all/GCF/000/740/195/GCF_000740195.1_ASM74019v1	Proteobacteria	Alphaproteobacteria	Rhizobiales	Brucellaceae	Brucella	Brucella abortus	Brucella abortus bv. 9 str. C68
GCF_000740215.1	PRJNA224116	SAMN02770262	na	Brucella abortus bv. 6 str. 870	Complete Genome	2014-08-15	ASM74021v1	ftp://ftp.ncbi.nlm.nih.gov/genomes/all/GCF/000/740/215/GCF_000740215.1_ASM74021v1	Proteobacteria	Alphaproteobacteria	Rhizobiales	Brucellaceae	Brucella	Brucella abortus	Brucella abortus bv. 6 str. 870
GCF_000740295.1	PRJNA224116	SAMN02767544	na	Brucella abortus	Complete Genome	2014-08-15	ASM74029v1	ftp://ftp.ncbi.nlm.nih.gov/genomes/all/GCF/000/740/295/GCF_000740295.1_ASM74029v1	Proteobacteria	Gammaproteobacteria	Enterobacterales	Yersiniaceae	Yersinia	Yersinia pestis	Brucella abortus
GCF_000740315.1	PRJNA224116	SAMN02786918	na	Brucella abortus	Complete Genome	2014-08-15	ASM74031v1	ftp://ftp.ncbi.nlm.nih.gov/genomes/all/GCF/000/740/315/GCF_000740315.1_ASM74031v1	Proteobacteria	Gammaproteobacteria	Enterobacterales	Yersiniaceae	Yersinia	Yersinia pestis	Brucella abortus
GCF_000740375.1	PRJNA224116	SAMN02770266	na	Brucella abortus bv. 2 str. 86/8/59	Complete Genome	2014-08-15	ASM74037v1	ftp://ftp.ncbi.nlm.nih.gov/genomes/all/GCF/000/740/375/GCF_000740375.1_ASM74037v1	Proteobacteria	Alphaproteobacteria	Rhizobiales	Brucellaceae	Brucella	Brucella abortus	Brucella abortus bv. 2 str. 86859
GCF_001043295.1	PRJNA224116	SAMN02712083	na	Brucella abortus	Complete Genome	2015-06-30	ASM104329v1	ftp://ftp.ncbi.nlm.nih.gov/genomes/all/GCF/001/043/295/GCF_001043295.1_ASM104329v1	Proteobacteria	Gammaproteobacteria	Enterobacterales	Yersiniaceae	Yersinia	Yersinia pestis	Brucella abortus
GCF_001296965.1	PRJNA224116	SAMN03108762	na	Brucella abortus 104M	Complete Genome	2015-09-22	ASM129696v1	ftp://ftp.ncbi.nlm.nih.gov/genomes/all/GCF/001/296/965/GCF_001296965.1_ASM129696v1	Proteobacteria	Gammaproteobacteria	Enterobacterales	Yersiniaceae	Yersinia	Yersinia pestis	Brucella abortus 104M
GCF_002262975.1	PRJNA224116	SAMN07508059	na	Brucella abortus	Complete Genome	2017-08-22	ASM226297v1	ftp://ftp.ncbi.nlm.nih.gov/genomes/all/GCF/002/262/975/GCF_002262975.1_ASM226297v1	Proteobacteria	Gammaproteobacteria	Enterobacterales	Yersiniaceae	Yersinia	Yersinia pestis	Brucella abortus
GCF_002262995.1	PRJNA224116	SAMN07508100	na	Brucella abortus	Complete Genome	2017-08-22	ASM226299v1	ftp://ftp.ncbi.nlm.nih.gov/genomes/all/GCF/002/262/995/GCF_002262995.1_ASM226299v1	Proteobacteria	Gammaproteobacteria	Enterobacterales	Yersiniaceae	Yersinia	Yersinia pestis	Brucella abortus
GCF_002895145.1	PRJNA224116	SAMN08295219	na	Brucella abortus	Complete Genome	2018-01-22	ASM289514v1	ftp://ftp.ncbi.nlm.nih.gov/genomes/all/GCF/002/895/145/GCF_002895145.1_ASM289514v1	Proteobacteria	Gammaproteobacteria	Enterobacterales	Yersiniaceae	Yersinia	Yersinia pestis	Brucella abortus
GCF_000016845.1	PRJNA224116	SAMN02604024	na	Brucella ovis ATCC 25840	Complete Genome	2007-05-30	ASM1684v1	ftp://ftp.ncbi.nlm.nih.gov/genomes/all/GCF/000/016/845/GCF_000016845.1_ASM1684v1	Proteobacteria	Alphaproteobacteria	Rhizobiales	Brucellaceae	Brucella	Brucella ovis	Brucella ovis ATCC 25840
GCF_002022105.1	PRJNA224116	SAMN05281841	na	Elizabethkingia meningoseptica	Complete Genome	2017-03-06	ASM202210v1	ftp://ftp.ncbi.nlm.nih.gov/genomes/all/GCF/002/022/105/GCF_002022105.1_ASM202210v1	Proteobacteria	Gammaproteobacteria	Enterobacterales	Yersiniaceae	Yersinia	Yersinia pestis	Elizabethkingia meningoseptica
GCF_002022145.1	PRJNA224116	SAMN05281842	na	Elizabethkingia meningoseptica	Complete Genome	2017-03-06	ASM202214v1	ftp://ftp.ncbi.nlm.nih.gov/genomes/all/GCF/002/022/145/GCF_002022145.1_ASM202214v1	Proteobacteria	Gammaproteobacteria	Enterobacterales	Yersiniaceae	Yersinia	Yersinia pestis	Elizabethkingia meningoseptica
GCF_002887275.1	PRJNA224116	SAMN04254555	na	Elizabethkingia meningoseptica	Complete Genome	2017-03-09	ASM288727v1	ftp://ftp.ncbi.nlm.nih.gov/genomes/all/GCF/002/887/275/GCF_002887275.1_ASM288727v1	Proteobacteria	Gammaproteobacteria	Enterobacterales	Yersiniaceae	Yersinia	Yersinia pseudotuberculosis	Elizabethkingia meningoseptica
GCF_002025665.1	PRJNA224116	SAMN06130963	representative genome	Chryseobacterium indologenes	Complete Genome	2017-03-13	ASM202566v1	ftp://ftp.ncbi.nlm.nih.gov/genomes/all/GCF/002/025/665/GCF_002025665.1_ASM202566v1	Proteobacteria	Gammaproteobacteria	Enterobacterales	Yersiniaceae	Yersinia	Yersinia pseudotuberculosis	Chryseobacterium indologenes
GCF_002208925.2	PRJNA224116	SAMN06173350	na	Chryseobacterium indologenes	Complete Genome	2018-03-06	ASM220892v2	ftp://ftp.ncbi.nlm.nih.gov/genomes/all/GCF/002/208/925/GCF_002208925.2_ASM220892v2	Proteobacteria	Gammaproteobacteria	Enterobacterales	Yersiniaceae	Yersinia	Yersinia pseudotuberculosis	Chryseobacterium indologenes
GCF_002591275.1	PRJNA224116	SAMN07312423	na	Chryseobacterium indologenes	Complete Genome	2017-10-18	ASM259127v1	ftp://ftp.ncbi.nlm.nih.gov/genomes/all/GCF/002/591/275/GCF_002591275.1_ASM259127v1	Proteobacteria	Gammaproteobacteria	Enterobacterales	Yersiniaceae	Yersinia	Yersinia pseudotuberculosis	Chryseobacterium indologenes
GCF_000008985.1	PRJNA57589	SAMEA3138185	reference genome	Francisella tularensis subsp. tularensis SCHU S4	Complete Genome	2009-06-18	ASM898v1	ftp://ftp.ncbi.nlm.nih.gov/genomes/all/GCF/000/008/985/GCF_000008985.1_ASM898v1	Proteobacteria	Gammaproteobacteria	Thiotrichales	Francisellaceae	Francisella	Francisella tularensis	Francisella tularensis subsp. tularensis SCHU S4
GCF_000009245.1	PRJNA224116	SAMEA3138197	na	Francisella tularensis subsp. holarctica LVS	Complete Genome	2006-03-02	ASM924v1	ftp://ftp.ncbi.nlm.nih.gov/genomes/all/GCF/000/009/245/GCF_000009245.1_ASM924v1	Proteobacteria	Gammaproteobacteria	Thiotrichales	Francisellaceae	Francisella	Francisella tularensis	Francisella tularensis subsp. holarctica LVS
GCF_000009325.1	PRJNA224116	SAMEA3138200	na	Francisella tularensis subsp. tularensis FSC198	Complete Genome	2006-07-12	ASM932v1	ftp://ftp.ncbi.nlm.nih.gov/genomes/all/GCF/000/009/325/GCF_000009325.1_ASM932v1	Proteobacteria	Gammaproteobacteria	Thiotrichales	Francisellaceae	Francisella	Francisella tularensis	Francisella tularensis subsp. tularensis FSC198
GCF_000011405.1	PRJNA224116	SAMN02641482	na	Francisella tularensis subsp. holarctica OSU18	Complete Genome	2008-10-17	ASM1140v1	ftp://ftp.ncbi.nlm.nih.gov/genomes/all/GCF/000/011/405/GCF_000011405.1_ASM1140v1	Proteobacteria	Gammaproteobacteria	Thiotrichales	Francisellaceae	Francisella	Francisella tularensis	Francisella tularensis subsp. holarctica OSU18
GCF_000014605.1	PRJNA224116	SAMN02641482	na	Francisella tularensis subsp. holarctica OSU18	Complete Genome	2006-09-20	ASM1460v1	ftp://ftp.ncbi.nlm.nih.gov/genomes/all/GCF/000/014/605/GCF_000014605.1_ASM1460v1	Proteobacteria	Gammaproteobacteria	Thiotrichales	Francisellaceae	Francisella	Francisella tularensis	Francisella tularensis subsp. holarctica OSU18
GCF_000014645.1	PRJNA224116	SAMN02604254	na	Francisella tularensis subsp. novicida U112	Complete Genome	2006-11-28	ASM1464v1	ftp://ftp.ncbi.nlm.nih.gov/genomes/all/GCF/000/014/645/GCF_000014645.1_ASM1464v1	Proteobacteria	Gammaproteobacteria	Thiotrichales	Francisellaceae	Francisella	Francisella tularensis	Francisella tularensis subsp. novicida U112
GCF_000016105.1	PRJNA224116	SAMN02603036	na	Francisella tularensis subsp. tularensis WY96-3418	Complete Genome	2007-03-24	ASM1610v1	ftp://ftp.ncbi.nlm.nih.gov/genomes/all/GCF/000/016/105/GCF_000016105.1_ASM1610v1	Proteobacteria	Gammaproteobacteria	Thiotrichales	Francisellaceae	Francisella	Francisella tularensis	Francisella tularensis subsp. tularensis WY96-3418
GCF_000017785.1	PRJNA224116	SAMN02603037	na	Francisella tularensis subsp. holarctica FTNF002-00	Complete Genome	2007-08-23	ASM1778v1	ftp://ftp.ncbi.nlm.nih.gov/genomes/all/GCF/000/017/785/GCF_000017785.1_ASM1778v1	Proteobacteria	Gammaproteobacteria	Thiotrichales	Francisellaceae	Francisella	Francisella tularensis	Francisella tularensis subsp. holarctica FTNF002-00
GCF_000018925.1	PRJNA224116	SAMN02604345	na	Francisella tularensis subsp. mediasiatica FSC147	Complete Genome	2008-05-07	ASM1892v1	ftp://ftp.ncbi.nlm.nih.gov/genomes/all/GCF/000/018/925/GCF_000018925.1_ASM1892v1	Proteobacteria	Gammaproteobacteria	Thiotrichales	Francisellaceae	Francisella	Francisella tularensis	Francisella tularensis subsp. mediasiatica FSC147
GCF_000023305.1	PRJNA224116	SAMN02604230	na	Francisella tularensis subsp. tularensis NE061598	Complete Genome	2009-12-28	ASM2330v1	ftp://ftp.ncbi.nlm.nih.gov/genomes/all/GCF/000/023/305/GCF_000023305.1_ASM2330v1	Proteobacteria	Gammaproteobacteria	Thiotrichales	Francisellaceae	Francisella	Francisella tularensis	Francisella tularensis subsp. tularensis NE061598
GCF_000168775.2	PRJNA224116	SAMN01085703	na	Francisella tularensis subsp. holarctica FSC200	Complete Genome	2012-09-28	ASM16877v2	ftp://ftp.ncbi.nlm.nih.gov/genomes/all/GCF/000/168/775/GCF_000168775.2_ASM16877v2	Proteobacteria	Gammaproteobacteria	Thiotrichales	Francisellaceae	Francisella	Francisella tularensis	Francisella tularensis subsp. holarctica FSC200
GCF_000195535.1	PRJNA224116	SAMN02603513	na	Francisella cf. novicida Fx1	Complete Genome	2011-04-08	ASM19553v1	ftp://ftp.ncbi.nlm.nih.gov/genomes/all/GCF/000/195/535/GCF_000195535.1_ASM19553v1	Proteobacteria	Gammaproteobacteria	Vibrionales	Vibrionaceae	Vibrio	Vibrio parahaemolyticus	Francisella cf. novicida Fx1
GCF_000195555.1	PRJNA224116	SAMN02603514	na	Francisella cf. tularensis subsp. novicida 3523	Complete Genome	2011-04-08	ASM19555v1	ftp://ftp.ncbi.nlm.nih.gov/genomes/all/GCF/000/195/555/GCF_000195555.1_ASM19555v1	Proteobacteria	Gammaproteobacteria	Thiotrichales	Francisellaceae	Francisella	Francisella tularensis	Francisella cf. tularensis subsp. novicida 3523
GCF_000248415.1	PRJNA224116	SAMN02604301	na	Francisella tularensis subsp. tularensis TIGB03	Complete Genome	2012-02-23	ASM24841v1	ftp://ftp.ncbi.nlm.nih.gov/genomes/all/GCF/000/248/415/GCF_000248415.1_ASM24841v1	Proteobacteria	Gammaproteobacteria	Vibrionales	Vibrionaceae	Vibrio	Vibrio vulnificus	Francisella tularensis subsp. tularensis TIGB03
GCF_000248435.1	PRJNA224116	SAMN02604300	na	Francisella tularensis subsp. tularensis TI0902	Complete Genome	2012-02-23	ASM24843v1	ftp://ftp.ncbi.nlm.nih.gov/genomes/all/GCF/000/248/435/GCF_000248435.1_ASM24843v1	Proteobacteria	Gammaproteobacteria	Thiotrichales	Francisellaceae	Francisella	Francisella tularensis	Francisella tularensis subsp. tularensis TI0902
GCF_000313385.1	PRJNA224116	SAMN02603045	na	Francisella tularensis subsp. holarctica F92	Complete Genome	2012-11-19	ASM31338v1	ftp://ftp.ncbi.nlm.nih.gov/genomes/all/GCF/000/313/385/GCF_000313385.1_ASM31338v1	Proteobacteria	Gammaproteobacteria	Thiotrichales	Francisellaceae	Francisella	Francisella tularensis	Francisella tularensis subsp. holarctica F92
GCF_000524575.1	PRJNA224116	SAMN02641556	na	Francisella tularensis subsp. holarctica PHIT-FT049	Complete Genome	2014-01-30	ASM52457v1	ftp://ftp.ncbi.nlm.nih.gov/genomes/all/GCF/000/524/575/GCF_000524575.1_ASM52457v1	Proteobacteria	Gammaproteobacteria	Thiotrichales	Francisellaceae	Francisella	Francisella tularensis	Francisella tularensis subsp. holarctica PHIT-FT049
GCF_000833165.1	PRJNA224116	SAMN03010444	na	Francisella tularensis subsp. novicida F6168	Complete Genome	2015-02-06	ASM83316v1	ftp://ftp.ncbi.nlm.nih.gov/genomes/all/GCF/000/833/165/GCF_000833165.1_ASM83316v1	Proteobacteria	Gammaproteobacteria	Thiotrichales	Francisellaceae	Francisella	Francisella tularensis	Francisella tularensis subsp. novicida F6168
GCF_000833235.1	PRJNA224116	SAMN03023737	na	Francisella tularensis subsp. holarctica	Complete Genome	2015-02-06	ASM83323v1	ftp://ftp.ncbi.nlm.nih.gov/genomes/all/GCF/000/833/235/GCF_000833235.1_ASM83323v1	Proteobacteria	Gammaproteobacteria	Thiotrichales	Francisellaceae	Francisella	Francisella tularensis	Francisella tularensis subsp. holarctica
GCF_000833335.1	PRJNA224116	SAMN03010443	na	Francisella tularensis subsp. holarctica LVS	Complete Genome	2015-02-06	ASM83333v1	ftp://ftp.ncbi.nlm.nih.gov/genomes/all/GCF/000/833/335/GCF_000833335.1_ASM83333v1	Proteobacteria	Gammaproteobacteria	Thiotrichales	Francisellaceae	Francisella	Francisella tularensis	Francisella tularensis subsp. holarctica LVS
GCF_000833355.1	PRJNA224116	SAMN03092276	na	Francisella tularensis subsp. novicida D9876	Complete Genome	2015-02-06	ASM83335v1	ftp://ftp.ncbi.nlm.nih.gov/genomes/all/GCF/000/833/355/GCF_000833355.1_ASM83335v1	Proteobacteria	Gammaproteobacteria	Pasteurellales	Pasteurellaceae	Haemophilus	Haemophilus influenzae	Francisella tularensis subsp. novicida D9876
GCF_000833375.1	PRJNA224116	SAMN03107387	na	Francisella tularensis subsp. novicida U112	Complete Genome	2015-02-06	ASM83337v1	ftp://ftp.ncbi.nlm.nih.gov/genomes/all/GCF/000/833/375/GCF_000833375.1_ASM83337v1	Proteobacteria	Gammaproteobacteria	Thiotrichales	Francisellaceae	Francisella	Francisella tularensis	Francisella tularensis subsp. novicida U112
GCF_000833475.1	PRJNA224116	SAMN03219196	na	Francisella tularensis subsp. tularensis	Complete Genome	2015-02-06	ASM83347v1	ftp://ftp.ncbi.nlm.nih.gov/genomes/all/GCF/000/833/475/GCF_000833475.1_ASM83347v1	Proteobacteria	Gammaproteobacteria	Thiotrichales	Francisellaceae	Francisella	Francisella tularensis	Francisella tularensis subsp. tularensis
GCF_000833495.1	PRJNA224116	SAMN03251846	na	Francisella tularensis subsp. holarctica	Complete Genome	2015-02-06	ASM83349v1	ftp://ftp.ncbi.nlm.nih.gov/genomes/all/GCF/000/833/495/GCF_000833495.1_ASM83349v1	Proteobacteria	Gammaproteobacteria	Thiotrichales	Francisellaceae	Francisella	Francisella tularensis	Francisella tularensis subsp. holarctica
GCF_000833515.1	PRJNA224116	SAMN03251848	na	Francisella tularensis subsp. holarctica	Complete Genome	2015-02-06	ASM83351v1	ftp://ftp.ncbi.nlm.nih.gov/genomes/all/GCF/000/833/515/GCF_000833515.1_ASM83351v1	Proteobacteria	Gammaproteobacteria	Thiotrichales	Francisellaceae	Francisella	Francisella tularensis	Francisella tularensis subsp. holarctica
GCF_000833535.1	PRJNA224116	SAMN03246840	na	Francisella tularensis subsp. tularensis SCHU S4	Complete Genome	2015-02-06	ASM83353v1	ftp://ftp.ncbi.nlm.nih.gov/genomes/all/GCF/000/833/535/GCF_000833535.1_ASM83353v1	Proteobacteria	Gammaproteobacteria	Thiotrichales	Francisellaceae	Francisella	Francisella tularensis	Francisella tularensis subsp. tularensis SCHU S4
GCF_000834965.1	PRJNA224116	SAMN02769653	na	Francisella tularensis subsp. novicida	Complete Genome	2015-02-09	ASM83496v1	ftp://ftp.ncbi.nlm.nih.gov/genomes/all/GCF/000/834/965/GCF_000834965.1_ASM83496v1	Proteobacteria	Gammaproteobacteria	Thiotrichales	Francisellaceae	Francisella	Francisella tularensis	Francisella tularensis subsp. novicida
GCF_000978785.2	PRJNA224116	SAMN03264783	na	Francisella tularensis subsp. tularensis str. SCHU S4 substr. NR-28534	Complete Genome	2015-05-12	ASM97878v2	ftp://ftp.ncbi.nlm.nih.gov/genomes/all/GCF/000/978/785/GCF_000978785.2_ASM97878v2	Proteobacteria	Gammaproteobacteria	Thiotrichales	Francisellaceae	Francisella	Francisella tularensis	Francisella tularensis subsp. tularensis str. SCHU S4 substr. NR-28534
GCF_001011135.1	PRJNA224116	SAMN03266146	na	Francisella tularensis subsp. tularensis WY-00W4114	Complete Genome	2015-05-21	ASM101113v1	ftp://ftp.ncbi.nlm.nih.gov/genomes/all/GCF/001/011/135/GCF_001011135.1_ASM101113v1	Proteobacteria	Gammaproteobacteria	Thiotrichales	Francisellaceae	Francisella	Francisella tularensis	Francisella tularensis subsp. tularensis WY-00W4114
GCF_001262115.1	PRJNA224116	SAMN03817044	na	Francisella tularensis subsp. tularensis	Complete Genome	2015-08-06	ASM126211v1	ftp://ftp.ncbi.nlm.nih.gov/genomes/all/GCF/001/262/115/GCF_001262115.1_ASM126211v1	Proteobacteria	Gammaproteobacteria	Thiotrichales	Francisellaceae	Francisella	Francisella tularensis	Francisella tularensis subsp. tularensis
GCF_001267475.1	PRJNA224116	SAMN02595231	na	Francisella tularensis subsp. tularensis MA00-2987	Complete Genome	2015-08-14	ASM126747v1	ftp://ftp.ncbi.nlm.nih.gov/genomes/all/GCF/001/267/475/GCF_001267475.1_ASM126747v1	Proteobacteria	Gammaproteobacteria	Thiotrichales	Francisellaceae	Francisella	Francisella tularensis	Francisella tularensis subsp. tularensis MA00-2987
GCF_001729565.1	PRJNA224116	SAMN05725749	na	Francisella tularensis subsp. tularensis	Complete Genome	2016-09-16	ASM172956v1	ftp://ftp.ncbi.nlm.nih.gov/genomes/all/GCF/001/729/565/GCF_001729565.1_ASM172956v1	Proteobacteria	Gammaproteobacteria	Thiotrichales	Francisellaceae	Francisella	Francisella tularensis	Francisella tularensis subsp. tularensis
GCF_001729585.1	PRJNA224116	SAMN05725750	na	Francisella tularensis subsp. tularensis	Complete Genome	2016-09-16	ASM172958v1	ftp://ftp.ncbi.nlm.nih.gov/genomes/all/GCF/001/729/585/GCF_001729585.1_ASM172958v1	Proteobacteria	Gammaproteobacteria	Thiotrichales	Francisellaceae	Francisella	Francisella tularensis	Francisella tularensis subsp. tularensis
GCF_001729605.1	PRJNA224116	SAMN05725748	na	Francisella tularensis subsp. tularensis	Complete Genome	2016-09-16	ASM172960v1	ftp://ftp.ncbi.nlm.nih.gov/genomes/all/GCF/001/729/605/GCF_001729605.1_ASM172960v1	Proteobacteria	Gammaproteobacteria	Thiotrichales	Francisellaceae	Francisella	Francisella tularensis	Francisella tularensis subsp. tularensis
GCF_001865695.1	PRJNA224116	SAMN05449121	na	Francisella tularensis subsp. novicida PA10-7858	Complete Genome	2016-11-03	ASM186569v1	ftp://ftp.ncbi.nlm.nih.gov/genomes/all/GCF/001/865/695/GCF_001865695.1_ASM186569v1	Proteobacteria	Gammaproteobacteria	Legionellales	Coxiellaceae	Coxiella	Coxiella burnetii	Francisella tularensis subsp. novicida PA10-7858
GCF_001880205.1	PRJNA224116	SAMN03107513	na	Francisella tularensis subsp. novicida	Complete Genome	2016-11-17	ASM188020v1	ftp://ftp.ncbi.nlm.nih.gov/genomes/all/GCF/001/880/205/GCF_001880205.1_ASM188020v1	Proteobacteria	Gammaproteobacteria	Thiotrichales	Francisellaceae	Francisella	Francisella tularensis	Francisella tularensis subsp. novicida
GCF_001880245.1	PRJNA224116	SAMN03107514	na	Francisella tularensis subsp. novicida	Complete Genome	2016-11-17	ASM188024v1	ftp://ftp.ncbi.nlm.nih.gov/genomes/all/GCF/001/880/245/GCF_001880245.1_ASM188024v1	Proteobacteria	Gammaproteobacteria	Thiotrichales	Francisellaceae	Francisella	Francisella tularensis	Francisella tularensis subsp. novicida
GCF_002886065.1	PRJNA224116	SAMN08201031	na	Francisella tularensis	Complete Genome	2018-01-17	ASM288606v1	ftp://ftp.ncbi.nlm.nih.gov/genomes/all/GCF/002/886/065/GCF_002886065.1_ASM288606v1	Proteobacteria	Gammaproteobacteria	Legionellales	Coxiellaceae	Coxiella	Coxiella burnetii	Francisella tularensis
GCF_002952075.1	PRJNA224116	SAMN06481648	na	Francisella tularensis subsp. novicida	Complete Genome	2018-02-12	ASM295207v1	ftp://ftp.ncbi.nlm.nih.gov/genomes/all/GCF/002/952/075/GCF_002952075.1_ASM295207v1	Proteobacteria	Gammaproteobacteria	Thiotrichales	Francisellaceae	Francisella	Francisella tularensis	Francisella tularensis subsp. novicida
GCF_000203895.1	PRJNA224116	SAMN02598290	representative genome	Paracoccus denitrificans PD1222	Complete Genome	2006-12-13	ASM20389v1	ftp://ftp.ncbi.nlm.nih.gov/genomes/all/GCF/000/203/895/GCF_000203895.1_ASM20389v1	Proteobacteria	Alphaproteobacteria	Rhodobacterales	Rhodobacteraceae	Paracoccus	Paracoccus denitrificans	Paracoccus denitrificans PD1222
GCF_001399775.1	PRJNA224116	SAMN02441811	representative genome	Thermus aquaticus Y51MC23	Complete Genome	2015-10-19	ASM139977v1	ftp://ftp.ncbi.nlm.nih.gov/genomes/all/GCF/001/399/775/GCF_001399775.1_ASM139977v1	Deinococcus-Thermus	Deinococci	Thermales	Thermaceae	Thermus	Thermus aquaticus	Thermus aquaticus Y51MC23
GCF_000008125.1	PRJNA224116	SAMN02603291	na	Thermus thermophilus HB27	Complete Genome	2004-04-05	ASM812v1	ftp://ftp.ncbi.nlm.nih.gov/genomes/all/GCF/000/008/125/GCF_000008125.1_ASM812v1	Deinococcus-Thermus	Deinococci	Thermales	Thermaceae	Thermus	Thermus thermophilus	Thermus thermophilus HB27
GCF_000091545.1	PRJNA58223	SAMD00061070	reference genome	Thermus thermophilus HB8	Complete Genome	2004-11-15	ASM9154v1	ftp://ftp.ncbi.nlm.nih.gov/genomes/all/GCF/000/091/545/GCF_000091545.1_ASM9154v1	Deinococcus-Thermus	Deinococci	Thermales	Thermaceae	Thermus	Thermus thermophilus	Thermus thermophilus HB8
GCF_000214845.1	PRJNA224116	SAMN00713632	na	Thermus thermophilus SG0.5JP17-16	Complete Genome	2011-05-25	ASM21484v1	ftp://ftp.ncbi.nlm.nih.gov/genomes/all/GCF/000/214/845/GCF_000214845.1_ASM21484v1	Proteobacteria	Alphaproteobacteria	Rickettsiales	Rickettsiaceae	Rickettsia	Rickettsia conorii	Thermus thermophilus SG0.5JP17-16
GCF_000258245.1	PRJNA224116	SAMN02261423	na	Thermus thermophilus JL-18	Complete Genome	2012-04-09	ASM25824v1	ftp://ftp.ncbi.nlm.nih.gov/genomes/all/GCF/000/258/245/GCF_000258245.1_ASM25824v1	Proteobacteria	Alphaproteobacteria	Rickettsiales	Rickettsiaceae	Rickettsia	Rickettsia prowazekii	Thermus thermophilus JL-18
GCF_002355995.1	PRJNA224116	SAMD00066626	na	Thermus thermophilus	Complete Genome	2016-11-26	ASM235599v1	ftp://ftp.ncbi.nlm.nih.gov/genomes/all/GCF/002/355/995/GCF_002355995.1_ASM235599v1	Proteobacteria	Alphaproteobacteria	Rickettsiales	Rickettsiaceae	Rickettsia	Rickettsia prowazekii	Thermus thermophilus
GCF_000024425.1	PRJNA224116	SAMN00002601	representative genome	Meiothermus ruber DSM 1279	Complete Genome	2010-03-03	ASM2442v1	ftp://ftp.ncbi.nlm.nih.gov/genomes/all/GCF/000/024/425/GCF_000024425.1_ASM2442v1	Deinococcus-Thermus	Deinococci	Thermales	Thermaceae	Meiothermus	Meiothermus ruber	Meiothermus ruber DSM 1279
GCF_000017645.1	PRJNA224116	SAMN02598342	representative genome	Xanthobacter autotrophicus Py2	Complete Genome	2007-07-30	ASM1764v1	ftp://ftp.ncbi.nlm.nih.gov/genomes/all/GCF/000/017/645/GCF_000017645.1_ASM1764v1	Proteobacteria	Alphaproteobacteria	Rhizobiales	Xanthobacteraceae	Xanthobacter	Xanthobacter autotrophicus	Xanthobacter autotrophicus Py2
GCF_000093145.3	PRJNA224116	SAMN02603356	na	Comamonas testosteroni CNB-2	Complete Genome	2014-03-03	ASM9314v2	ftp://ftp.ncbi.nlm.nih.gov/genomes/all/GCF/000/093/145/GCF_000093145.3_ASM9314v2	Proteobacteria	Betaproteobacteria	Burkholderiales	Comamonadaceae	Comamonas	Comamonas testosteroni	Comamonas testosteroni CNB-2
GCF_000739375.1	PRJNA224116	SAMN03081477	representative genome	Comamonas testosteroni TK102	Complete Genome	2014-08-14	ASM73937v1	ftp://ftp.ncbi.nlm.nih.gov/genomes/all/GCF/000/739/375/GCF_000739375.1_ASM73937v1	Proteobacteria	Alphaproteobacteria	Rickettsiales	Rickettsiaceae	Orientia	Orientia tsutsugamushi	Comamonas testosteroni TK102
GCF_001406795.1	PRJNA224116	SAMEA3493917	na	Comamonas testosteroni P19	Complete Genome	2015-09-29	Comamonas testosteroni P19	ftp://ftp.ncbi.nlm.nih.gov/genomes/all/GCF/001/406/795/GCF_001406795.1_Comamonas_testosteroni_P19	Proteobacteria	Alphaproteobacteria	Rickettsiales	Rickettsiaceae	Rickettsia	Rickettsia typhi	Comamonas testosteroni P19
GCF_000006765.1	PRJNA57945	SAMN02603714	reference genome	Pseudomonas aeruginosa PAO1	Complete Genome	2006-07-07	ASM676v1	ftp://ftp.ncbi.nlm.nih.gov/genomes/all/GCF/000/006/765/GCF_000006765.1_ASM676v1	Proteobacteria	Gammaproteobacteria	Pseudomonadales	Pseudomonadaceae	Pseudomonas	Pseudomonas aeruginosa	Pseudomonas aeruginosa PAO1
GCF_000014625.1	PRJNA224116	SAMN02603591	na	Pseudomonas aeruginosa UCBPP-PA14	Complete Genome	2006-10-06	ASM1462v1	ftp://ftp.ncbi.nlm.nih.gov/genomes/all/GCF/000/014/625/GCF_000014625.1_ASM1462v1	Proteobacteria	Gammaproteobacteria	Pseudomonadales	Pseudomonadaceae	Pseudomonas	Pseudomonas aeruginosa	Pseudomonas aeruginosa UCBPP-PA14
GCF_000017205.1	PRJNA224116	SAMN02603435	na	Pseudomonas aeruginosa PA7	Complete Genome	2007-07-05	ASM1720v1	ftp://ftp.ncbi.nlm.nih.gov/genomes/all/GCF/000/017/205/GCF_000017205.1_ASM1720v1	Proteobacteria	Gammaproteobacteria	Pseudomonadales	Pseudomonadaceae	Pseudomonas	Pseudomonas aeruginosa	Pseudomonas aeruginosa PA7
GCF_000026645.1	PRJNA224116	SAMEA1705916	na	Pseudomonas aeruginosa LESB58	Complete Genome	2008-12-24	ASM2664v1	ftp://ftp.ncbi.nlm.nih.gov/genomes/all/GCF/000/026/645/GCF_000026645.1_ASM2664v1	Proteobacteria	Gammaproteobacteria	Pseudomonadales	Pseudomonadaceae	Pseudomonas	Pseudomonas aeruginosa	Pseudomonas aeruginosa LESB58
GCF_000226155.1	PRJNA224116	SAMN02603849	na	Pseudomonas aeruginosa M18	Complete Genome	2011-09-19	ASM22615v1	ftp://ftp.ncbi.nlm.nih.gov/genomes/all/GCF/000/226/155/GCF_000226155.1_ASM22615v1	Chlamydiae	Chlamydiia	Chlamydiales	Chlamydiaceae	Chlamydia	Chlamydia trachomatis	Pseudomonas aeruginosa M18
GCF_000271365.1	PRJNA224116	SAMN02603895	na	Pseudomonas aeruginosa DK2	Complete Genome	2012-06-20	ASM27136v1	ftp://ftp.ncbi.nlm.nih.gov/genomes/all/GCF/000/271/365/GCF_000271365.1_ASM27136v1	Chlamydiae	Chlamydiia	Chlamydiales	Chlamydiaceae	Chlamydia	Chlamydia trachomatis	Pseudomonas aeruginosa DK2
GCF_000271985.2	PRJNA224116	SAMN02470939	na	Pseudomonas aeruginosa SJTD-1	Complete Genome	2016-06-02	ASM27198v2	ftp://ftp.ncbi.nlm.nih.gov/genomes/all/GCF/000/271/985/GCF_000271985.2_ASM27198v2	Chlamydiae	Chlamydiia	Chlamydiales	Chlamydiaceae	Chlamydia	Chlamydia trachomatis	Pseudomonas aeruginosa SJTD-1
GCF_000284555.1	PRJNA224116	SAMD00061003	na	Pseudomonas aeruginosa NCGM2.S1	Complete Genome	2011-09-29	ASM28455v1	ftp://ftp.ncbi.nlm.nih.gov/genomes/all/GCF/000/284/555/GCF_000284555.1_ASM28455v1	Chlamydiae	Chlamydiia	Chlamydiales	Chlamydiaceae	Chlamydia	Chlamydia trachomatis	Pseudomonas aeruginosa NCGM2.S1
GCF_000359505.1	PRJNA224116	SAMN02603669	na	Pseudomonas aeruginosa B136-33	Complete Genome	2013-04-09	ASM35950v1	ftp://ftp.ncbi.nlm.nih.gov/genomes/all/GCF/000/359/505/GCF_000359505.1_ASM35950v1	Chlamydiae	Chlamydiia	Chlamydiales	Chlamydiaceae	Chlamydia	Chlamydia trachomatis	Pseudomonas aeruginosa B136-33
GCF_000414035.1	PRJNA224116	SAMN02603771	na	Pseudomonas aeruginosa RP73	Complete Genome	2013-06-24	ASM41403v1	ftp://ftp.ncbi.nlm.nih.gov/genomes/all/GCF/000/414/035/GCF_000414035.1_ASM41403v1	Chlamydiae	Chlamydiia	Chlamydiales	Chlamydiaceae	Chlamydia	Chlamydia trachomatis	Pseudomonas aeruginosa RP73
GCF_000496455.2	PRJNA224116	SAMN02383553	na	Pseudomonas aeruginosa DHS01	Complete Genome	2016-01-25	ASM49645v2	ftp://ftp.ncbi.nlm.nih.gov/genomes/all/GCF/000/496/455/GCF_000496455.2_ASM49645v2	Chlamydiae	Chlamydiia	Chlamydiales	Chlamydiaceae	Chlamydia	Chlamydia trachomatis	Pseudomonas aeruginosa DHS01
GCF_000496605.2	PRJNA224116	SAMN02603191	na	Pseudomonas aeruginosa PA1	Complete Genome	2015-09-11	ASM49660v2	ftp://ftp.ncbi.nlm.nih.gov/genomes/all/GCF/000/496/605/GCF_000496605.2_ASM49660v2	Chlamydiae	Chlamydiia	Chlamydiales	Chlamydiaceae	Chlamydia	Chlamydia trachomatis	Pseudomonas aeruginosa PA1
GCF_000496645.1	PRJNA224116	SAMN02603192	na	Pseudomonas aeruginosa PA1R	Complete Genome	2013-11-12	ASM49664v1	ftp://ftp.ncbi.nlm.nih.gov/genomes/all/GCF/000/496/645/GCF_000496645.1_ASM49664v1	Chlamydiae	Chlamydiia	Chlamydiales	Chlamydiaceae	Chlamydia	Chlamydia trachomatis	Pseudomonas aeruginosa PA1R
GCF_000504045.1	PRJNA224116	SAMN02389526	na	Pseudomonas aeruginosa MTB-1	Complete Genome	2013-12-05	ASM50404v1	ftp://ftp.ncbi.nlm.nih.gov/genomes/all/GCF/000/504/045/GCF_000504045.1_ASM50404v1	Chlamydiae	Chlamydiia	Chlamydiales	Chlamydiaceae	Chlamydia	Chlamydia trachomatis	Pseudomonas aeruginosa MTB-1
GCF_000508765.1	PRJNA224116	SAMN02641592	na	Pseudomonas aeruginosa LES431	Complete Genome	2013-12-17	ASM50876v1	ftp://ftp.ncbi.nlm.nih.gov/genomes/all/GCF/000/508/765/GCF_000508765.1_ASM50876v1	Chlamydiae	Chlamydiia	Chlamydiales	Chlamydiaceae	Chlamydia	Chlamydia trachomatis	Pseudomonas aeruginosa LES431
GCF_000510305.1	PRJNA224116	SAMN02415141	na	Pseudomonas aeruginosa SCV20265	Complete Genome	2013-12-18	ASM51030v1	ftp://ftp.ncbi.nlm.nih.gov/genomes/all/GCF/000/510/305/GCF_000510305.1_ASM51030v1	Chlamydiae	Chlamydiia	Chlamydiales	Chlamydiaceae	Chlamydia	Chlamydia trachomatis	Pseudomonas aeruginosa SCV20265
GCF_000524595.1	PRJNA224116	SAMN02641599	na	Pseudomonas aeruginosa YL84	Complete Genome	2014-01-30	ASM52459v1	ftp://ftp.ncbi.nlm.nih.gov/genomes/all/GCF/000/524/595/GCF_000524595.1_ASM52459v1	Chlamydiae	Chlamydiia	Chlamydiales	Chlamydiaceae	Chlamydia	Chlamydia trachomatis	Pseudomonas aeruginosa YL84
GCF_000568855.2	PRJNA224116	SAMN02483603	na	Pseudomonas aeruginosa PAK	Complete Genome	2017-04-13	ASM56885v2	ftp://ftp.ncbi.nlm.nih.gov/genomes/all/GCF/000/568/855/GCF_000568855.2_ASM56885v2	Chlamydiae	Chlamydiia	Chlamydiales	Chlamydiaceae	Chlamydia	Chlamydia trachomatis	Pseudomonas aeruginosa PAK
GCF_000816985.1	PRJNA224116	SAMN02673269	na	Pseudomonas aeruginosa	Complete Genome	2015-01-09	ASM81698v1	ftp://ftp.ncbi.nlm.nih.gov/genomes/all/GCF/000/816/985/GCF_000816985.1_ASM81698v1	Bacteroidetes	Bacteroidia	Bacteroidales	Bacteroidaceae	Bacteroides	Bacteroides fragilis	Pseudomonas aeruginosa
GCF_000829255.1	PRJNA224116	SAMD00019082	na	Pseudomonas aeruginosa	Complete Genome	2014-09-18	ASM82925v1	ftp://ftp.ncbi.nlm.nih.gov/genomes/all/GCF/000/829/255/GCF_000829255.1_ASM82925v1	Bacteroidetes	Bacteroidia	Bacteroidales	Bacteroidaceae	Bacteroides	Bacteroides fragilis	Pseudomonas aeruginosa
GCF_000829275.1	PRJNA224116	SAMD00018700	na	Pseudomonas aeruginosa	Complete Genome	2014-08-01	ASM82927v1	ftp://ftp.ncbi.nlm.nih.gov/genomes/all/GCF/000/829/275/GCF_000829275.1_ASM82927v1	Bacteroidetes	Bacteroidia	Bacteroidales	Bacteroidaceae	Bacteroides	Bacteroides thetaiotaomicron	Pseudomonas aeruginosa
GCF_000981825.1	PRJNA224116	SAMN03389320	na	Pseudomonas aeruginosa	Complete Genome	2015-04-29	ASM98182v1	ftp://ftp.ncbi.nlm.nih.gov/genomes/all/GCF/000/981/825/GCF_000981825.1_ASM98182v1	Proteobacteria	Gammaproteobacteria	Pseudomonadales	Pseudomonadaceae	Pseudomonas	Pseudomonas aeruginosa	Pseudomonas aeruginosa
GCF_001045685.1	PRJNA224116	SAMN03761153	na	Pseudomonas aeruginosa DSM 50071 = NBRC 12689	Complete Genome	2015-07-02	ASM104568v1	ftp://ftp.ncbi.nlm.nih.gov/genomes/all/GCF/001/045/685/GCF_001045685.1_ASM104568v1	Fusobacteria	Fusobacteriia	Fusobacteriales	Leptotrichiaceae	Sebaldella	Sebaldella termitidis	Pseudomonas aeruginosa DSM 50071 = NBRC 12689
GCF_001077475.1	PRJNA224116	SAMN03852256	na	Pseudomonas aeruginosa	Complete Genome	2015-07-13	ASM107747v1	ftp://ftp.ncbi.nlm.nih.gov/genomes/all/GCF/001/077/475/GCF_001077475.1_ASM107747v1	Bacteroidetes	Bacteroidia	Bacteroidales	Porphyromonadaceae	Porphyromonas	Porphyromonas gingivalis	Pseudomonas aeruginosa
GCF_001293085.1	PRJNA224116	SAMN04074798	na	Pseudomonas aeruginosa	Complete Genome	2015-09-17	ASM129308v1	ftp://ftp.ncbi.nlm.nih.gov/genomes/all/GCF/001/293/085/GCF_001293085.1_ASM129308v1	Bacteroidetes	Bacteroidia	Bacteroidales	Porphyromonadaceae	Porphyromonas	Porphyromonas gingivalis	Pseudomonas aeruginosa
GCF_001447845.1	PRJNA224116	SAMN04284690	na	Pseudomonas aeruginosa	Complete Genome	2015-11-24	ASM144784v1	ftp://ftp.ncbi.nlm.nih.gov/genomes/all/GCF/001/447/845/GCF_001447845.1_ASM144784v1	Bacteroidetes	Bacteroidia	Bacteroidales	Porphyromonadaceae	Porphyromonas	Porphyromonas gingivalis	Pseudomonas aeruginosa
GCF_001457615.1	PRJNA224116	SAMEA2479570	na	Pseudomonas aeruginosa	Complete Genome	2015-03-22	NCTC10332	ftp://ftp.ncbi.nlm.nih.gov/genomes/all/GCF/001/457/615/GCF_001457615.1_NCTC10332	Bacteroidetes	Bacteroidia	Bacteroidales	Prevotellaceae	Prevotella	Prevotella ruminicola	Pseudomonas aeruginosa
GCF_001482325.1	PRJNA224116	SAMN04351367	na	Pseudomonas aeruginosa	Complete Genome	2015-12-24	ASM148232v1	ftp://ftp.ncbi.nlm.nih.gov/genomes/all/GCF/001/482/325/GCF_001482325.1_ASM148232v1	Proteobacteria	Epsilonproteobacteria	Campylobacterales	Helicobacteraceae	Wolinella	Wolinella succinogenes	Pseudomonas aeruginosa
GCF_001515845.2	PRJNA224116	SAMN02894350	na	Pseudomonas aeruginosa	Complete Genome	2017-04-12	ASM151584v2	ftp://ftp.ncbi.nlm.nih.gov/genomes/all/GCF/001/515/845/GCF_001515845.2_ASM151584v2	Proteobacteria	Gammaproteobacteria	Pseudomonadales	Pseudomonadaceae	Pseudomonas	Pseudomonas aeruginosa	Pseudomonas aeruginosa
GCF_001515915.2	PRJNA224116	SAMN02894349	na	Pseudomonas aeruginosa	Complete Genome	2017-04-12	ASM151591v2	ftp://ftp.ncbi.nlm.nih.gov/genomes/all/GCF/001/515/915/GCF_001515915.2_ASM151591v2	Fusobacteria	Fusobacteriia	Fusobacteriales	Fusobacteriaceae	Fusobacterium	Fusobacterium nucleatum	Pseudomonas aeruginosa
GCF_001516005.1	PRJNA224116	SAMN02894348	na	Pseudomonas aeruginosa	Complete Genome	2016-01-15	ASM151600v1	ftp://ftp.ncbi.nlm.nih.gov/genomes/all/GCF/001/516/005/GCF_001516005.1_ASM151600v1	Fusobacteria	Fusobacteriia	Fusobacteriales	Fusobacteriaceae	Fusobacterium	Fusobacterium nucleatum	Pseudomonas aeruginosa
GCF_001516105.1	PRJNA224116	SAMN02894347	na	Pseudomonas aeruginosa	Complete Genome	2016-01-15	ASM151610v1	ftp://ftp.ncbi.nlm.nih.gov/genomes/all/GCF/001/516/105/GCF_001516105.1_ASM151610v1	Fusobacteria	Fusobacteriia	Fusobacteriales	Fusobacteriaceae	Fusobacterium	Fusobacterium nucleatum	Pseudomonas aeruginosa
GCF_001516165.2	PRJNA224116	SAMN02894346	na	Pseudomonas aeruginosa	Complete Genome	2017-04-12	ASM151616v2	ftp://ftp.ncbi.nlm.nih.gov/genomes/all/GCF/001/516/165/GCF_001516165.2_ASM151616v2	Fusobacteria	Fusobacteriia	Fusobacteriales	Fusobacteriaceae	Fusobacterium	Fusobacterium nucleatum	Pseudomonas aeruginosa
GCF_001516185.2	PRJNA224116	SAMN02894345	na	Pseudomonas aeruginosa	Complete Genome	2017-04-12	ASM151618v2	ftp://ftp.ncbi.nlm.nih.gov/genomes/all/GCF/001/516/185/GCF_001516185.2_ASM151618v2	Fusobacteria	Fusobacteriia	Fusobacteriales	Fusobacteriaceae	Fusobacterium	Fusobacterium nucleatum	Pseudomonas aeruginosa
GCF_001516205.2	PRJNA224116	SAMN02894344	na	Pseudomonas aeruginosa	Complete Genome	2017-04-12	ASM151620v2	ftp://ftp.ncbi.nlm.nih.gov/genomes/all/GCF/001/516/205/GCF_001516205.2_ASM151620v2	Fusobacteria	Fusobacteriia	Fusobacteriales	Fusobacteriaceae	Fusobacterium	Fusobacterium nucleatum	Pseudomonas aeruginosa
GCF_001516225.2	PRJNA224116	SAMN02894343	na	Pseudomonas aeruginosa	Complete Genome	2017-04-12	ASM151622v2	ftp://ftp.ncbi.nlm.nih.gov/genomes/all/GCF/001/516/225/GCF_001516225.2_ASM151622v2	Fusobacteria	Fusobacteriia	Fusobacteriales	Fusobacteriaceae	Fusobacterium	Fusobacterium nucleatum	Pseudomonas aeruginosa
GCF_001516245.2	PRJNA224116	SAMN02894358	na	Pseudomonas aeruginosa	Complete Genome	2017-04-12	ASM151624v2	ftp://ftp.ncbi.nlm.nih.gov/genomes/all/GCF/001/516/245/GCF_001516245.2_ASM151624v2	Proteobacteria	Gammaproteobacteria	Cardiobacteriales	Cardiobacteriaceae	Dichelobacter	Dichelobacter nodosus	Pseudomonas aeruginosa
GCF_001516265.1	PRJNA224116	SAMN02894357	na	Pseudomonas aeruginosa	Complete Genome	2016-01-15	ASM151626v1	ftp://ftp.ncbi.nlm.nih.gov/genomes/all/GCF/001/516/265/GCF_001516265.1_ASM151626v1	Proteobacteria	Gammaproteobacteria	Pseudomonadales	Pseudomonadaceae	Pseudomonas	Pseudomonas aeruginosa	Pseudomonas aeruginosa
GCF_001516305.2	PRJNA224116	SAMN02894355	na	Pseudomonas aeruginosa	Complete Genome	2017-04-12	ASM151630v2	ftp://ftp.ncbi.nlm.nih.gov/genomes/all/GCF/001/516/305/GCF_001516305.2_ASM151630v2	Proteobacteria	Gammaproteobacteria	Pseudomonadales	Pseudomonadaceae	Pseudomonas	Pseudomonas aeruginosa	Pseudomonas aeruginosa
GCF_001516325.2	PRJNA224116	SAMN02894354	na	Pseudomonas aeruginosa	Complete Genome	2017-04-12	ASM151632v2	ftp://ftp.ncbi.nlm.nih.gov/genomes/all/GCF/001/516/325/GCF_001516325.2_ASM151632v2	Proteobacteria	Gammaproteobacteria	Pseudomonadales	Pseudomonadaceae	Pseudomonas	Pseudomonas aeruginosa	Pseudomonas aeruginosa
GCF_001516345.1	PRJNA224116	SAMN02894353	na	Pseudomonas aeruginosa	Complete Genome	2016-01-15	ASM151634v1	ftp://ftp.ncbi.nlm.nih.gov/genomes/all/GCF/001/516/345/GCF_001516345.1_ASM151634v1	Proteobacteria	Gammaproteobacteria	Pseudomonadales	Pseudomonadaceae	Pseudomonas	Pseudomonas aeruginosa	Pseudomonas aeruginosa
GCF_001516365.2	PRJNA224116	SAMN02894352	na	Pseudomonas aeruginosa	Complete Genome	2017-04-12	ASM151636v2	ftp://ftp.ncbi.nlm.nih.gov/genomes/all/GCF/001/516/365/GCF_001516365.2_ASM151636v2	Proteobacteria	Gammaproteobacteria	Pseudomonadales	Pseudomonadaceae	Pseudomonas	Pseudomonas aeruginosa	Pseudomonas aeruginosa
GCF_001516385.1	PRJNA224116	SAMN02894351	na	Pseudomonas aeruginosa	Complete Genome	2016-01-15	ASM151638v1	ftp://ftp.ncbi.nlm.nih.gov/genomes/all/GCF/001/516/385/GCF_001516385.1_ASM151638v1	Proteobacteria	Gammaproteobacteria	Pseudomonadales	Pseudomonadaceae	Pseudomonas	Pseudomonas aeruginosa	Pseudomonas aeruginosa
GCF_001518975.1	PRJNA224116	SAMN04158502	na	Pseudomonas aeruginosa	Complete Genome	2016-01-20	ASM151897v1	ftp://ftp.ncbi.nlm.nih.gov/genomes/all/GCF/001/518/975/GCF_001518975.1_ASM151897v1	Proteobacteria	Gammaproteobacteria	Pseudomonadales	Pseudomonadaceae	Pseudomonas	Pseudomonas aeruginosa	Pseudomonas aeruginosa
GCF_001542795.2	PRJNA224116	SAMN02894342	na	Pseudomonas aeruginosa	Complete Genome	2017-04-12	ASM154279v2	ftp://ftp.ncbi.nlm.nih.gov/genomes/all/GCF/001/542/795/GCF_001542795.2_ASM154279v2	Firmicutes	Negativicutes	Acidaminococcales	Acidaminococcaceae	Acidaminococcus	Acidaminococcus fermentans	Pseudomonas aeruginosa
GCF_001542835.1	PRJNA224116	SAMN02894359	na	Pseudomonas aeruginosa	Complete Genome	2016-01-29	ASM154283v1	ftp://ftp.ncbi.nlm.nih.gov/genomes/all/GCF/001/542/835/GCF_001542835.1_ASM154283v1	Proteobacteria	Gammaproteobacteria	Pseudomonadales	Pseudomonadaceae	Pseudomonas	Pseudomonas aeruginosa	Pseudomonas aeruginosa
GCF_001547955.1	PRJNA224116	SAMD00020552	na	Pseudomonas aeruginosa	Complete Genome	2015-02-25	ASM154795v1	ftp://ftp.ncbi.nlm.nih.gov/genomes/all/GCF/001/547/955/GCF_001547955.1_ASM154795v1	Proteobacteria	Gammaproteobacteria	Pseudomonadales	Pseudomonadaceae	Pseudomonas	Pseudomonas aeruginosa	Pseudomonas aeruginosa
GCF_001548135.1	PRJNA224116	SAMD00027370	na	Pseudomonas aeruginosa	Complete Genome	2015-08-12	ASM154813v1	ftp://ftp.ncbi.nlm.nih.gov/genomes/all/GCF/001/548/135/GCF_001548135.1_ASM154813v1	Proteobacteria	Gammaproteobacteria	Pseudomonadales	Pseudomonadaceae	Pseudomonas	Pseudomonas aeruginosa	Pseudomonas aeruginosa
GCF_001548335.1	PRJNA224116	SAMD00042491	na	Pseudomonas aeruginosa	Complete Genome	2015-12-01	ASM154833v1	ftp://ftp.ncbi.nlm.nih.gov/genomes/all/GCF/001/548/335/GCF_001548335.1_ASM154833v1	Proteobacteria	Gammaproteobacteria	Pseudomonadales	Pseudomonadaceae	Pseudomonas	Pseudomonas aeruginosa	Pseudomonas aeruginosa
GCF_001594325.2	PRJNA224116	SAMN02894356	na	Pseudomonas aeruginosa	Complete Genome	2017-04-14	ASM159432v2	ftp://ftp.ncbi.nlm.nih.gov/genomes/all/GCF/001/594/325/GCF_001594325.2_ASM159432v2	Proteobacteria	Gammaproteobacteria	Pseudomonadales	Pseudomonadaceae	Pseudomonas	Pseudomonas aeruginosa	Pseudomonas aeruginosa
GCF_001606045.1	PRJNA224116	SAMN03145716	na	Pseudomonas aeruginosa	Complete Genome	2016-04-04	ASM160604v1	ftp://ftp.ncbi.nlm.nih.gov/genomes/all/GCF/001/606/045/GCF_001606045.1_ASM160604v1	Proteobacteria	Gammaproteobacteria	Pseudomonadales	Pseudomonadaceae	Pseudomonas	Pseudomonas aeruginosa	Pseudomonas aeruginosa
GCF_001618925.1	PRJNA224116	SAMN04589231	na	Pseudomonas aeruginosa	Complete Genome	2016-04-12	ASM161892v1	ftp://ftp.ncbi.nlm.nih.gov/genomes/all/GCF/001/618/925/GCF_001618925.1_ASM161892v1	Proteobacteria	Gammaproteobacteria	Pseudomonadales	Pseudomonadaceae	Pseudomonas	Pseudomonas aeruginosa	Pseudomonas aeruginosa
GCF_001632245.1	PRJNA224116	SAMN04893615	na	Pseudomonas aeruginosa	Complete Genome	2016-04-26	ASM163224v1	ftp://ftp.ncbi.nlm.nih.gov/genomes/all/GCF/001/632/245/GCF_001632245.1_ASM163224v1	Proteobacteria	Gammaproteobacteria	Pseudomonadales	Pseudomonadaceae	Pseudomonas	Pseudomonas aeruginosa	Pseudomonas aeruginosa
GCF_001679685.1	PRJNA224116	SAMN05006707	na	Pseudomonas aeruginosa	Complete Genome	2016-07-05	ASM167968v1	ftp://ftp.ncbi.nlm.nih.gov/genomes/all/GCF/001/679/685/GCF_001679685.1_ASM167968v1	Proteobacteria	Gammaproteobacteria	Pseudomonadales	Pseudomonadaceae	Pseudomonas	Pseudomonas aeruginosa	Pseudomonas aeruginosa
GCF_001721745.1	PRJNA224116	SAMN04910034	na	Pseudomonas aeruginosa	Complete Genome	2016-09-08	ASM172174v1	ftp://ftp.ncbi.nlm.nih.gov/genomes/all/GCF/001/721/745/GCF_001721745.1_ASM172174v1	Proteobacteria	Gammaproteobacteria	Pseudomonadales	Pseudomonadaceae	Pseudomonas	Pseudomonas aeruginosa	Pseudomonas aeruginosa
GCF_001721765.1	PRJNA224116	SAMN04910045	na	Pseudomonas aeruginosa	Complete Genome	2016-09-08	ASM172176v1	ftp://ftp.ncbi.nlm.nih.gov/genomes/all/GCF/001/721/765/GCF_001721765.1_ASM172176v1	Proteobacteria	Gammaproteobacteria	Pseudomonadales	Pseudomonadaceae	Pseudomonas	Pseudomonas aeruginosa	Pseudomonas aeruginosa
GCF_001721785.1	PRJNA224116	SAMN04910066	na	Pseudomonas aeruginosa	Complete Genome	2016-09-08	ASM172178v1	ftp://ftp.ncbi.nlm.nih.gov/genomes/all/GCF/001/721/785/GCF_001721785.1_ASM172178v1	Proteobacteria	Gammaproteobacteria	Pseudomonadales	Pseudomonadaceae	Pseudomonas	Pseudomonas aeruginosa	Pseudomonas aeruginosa
GCF_001721805.1	PRJNA224116	SAMN04914381	na	Pseudomonas aeruginosa	Complete Genome	2016-09-08	ASM172180v1	ftp://ftp.ncbi.nlm.nih.gov/genomes/all/GCF/001/721/805/GCF_001721805.1_ASM172180v1	Proteobacteria	Alphaproteobacteria	Rickettsiales	Anaplasmataceae	Ehrlichia	Ehrlichia chaffeensis	Pseudomonas aeruginosa
GCF_001721825.1	PRJNA224116	SAMN04914475	na	Pseudomonas aeruginosa	Complete Genome	2016-09-08	ASM172182v1	ftp://ftp.ncbi.nlm.nih.gov/genomes/all/GCF/001/721/825/GCF_001721825.1_ASM172182v1	Proteobacteria	Gammaproteobacteria	Pseudomonadales	Pseudomonadaceae	Pseudomonas	Pseudomonas aeruginosa	Pseudomonas aeruginosa
GCF_001721845.1	PRJNA224116	SAMN04914479	na	Pseudomonas aeruginosa	Complete Genome	2016-09-08	ASM172184v1	ftp://ftp.ncbi.nlm.nih.gov/genomes/all/GCF/001/721/845/GCF_001721845.1_ASM172184v1	Proteobacteria	Gammaproteobacteria	Pseudomonadales	Pseudomonadaceae	Pseudomonas	Pseudomonas aeruginosa	Pseudomonas aeruginosa
GCF_001722005.2	PRJNA224116	SAMN05717682	na	Pseudomonas aeruginosa	Complete Genome	2016-11-28	ASM172200v2	ftp://ftp.ncbi.nlm.nih.gov/genomes/all/GCF/001/722/005/GCF_001722005.2_ASM172200v2	Proteobacteria	Gammaproteobacteria	Pseudomonadales	Pseudomonadaceae	Pseudomonas	Pseudomonas aeruginosa	Pseudomonas aeruginosa
GCF_001722025.1	PRJNA224116	SAMN04910061	na	Pseudomonas aeruginosa	Complete Genome	2016-09-08	ASM172202v1	ftp://ftp.ncbi.nlm.nih.gov/genomes/all/GCF/001/722/025/GCF_001722025.1_ASM172202v1	Proteobacteria	Gammaproteobacteria	Pseudomonadales	Pseudomonadaceae	Pseudomonas	Pseudomonas aeruginosa	Pseudomonas aeruginosa
GCF_001722045.1	PRJNA224116	SAMN04914386	na	Pseudomonas aeruginosa	Complete Genome	2016-09-08	ASM172204v1	ftp://ftp.ncbi.nlm.nih.gov/genomes/all/GCF/001/722/045/GCF_001722045.1_ASM172204v1	Proteobacteria	Gammaproteobacteria	Pseudomonadales	Pseudomonadaceae	Pseudomonas	Pseudomonas aeruginosa	Pseudomonas aeruginosa
GCF_001729505.1	PRJNA224116	SAMN05715193	na	Pseudomonas aeruginosa	Complete Genome	2016-09-16	ASM172950v1	ftp://ftp.ncbi.nlm.nih.gov/genomes/all/GCF/001/729/505/GCF_001729505.1_ASM172950v1	Proteobacteria	Gammaproteobacteria	Pseudomonadales	Pseudomonadaceae	Pseudomonas	Pseudomonas aeruginosa	Pseudomonas aeruginosa
GCF_001750705.1	PRJNA224116	SAMN05729608	na	Pseudomonas aeruginosa	Complete Genome	2016-10-03	ASM175070v1	ftp://ftp.ncbi.nlm.nih.gov/genomes/all/GCF/001/750/705/GCF_001750705.1_ASM175070v1	Proteobacteria	Gammaproteobacteria	Pseudomonadales	Pseudomonadaceae	Pseudomonas	Pseudomonas aeruginosa	Pseudomonas aeruginosa
GCF_001792835.1	PRJNA224116	SAMN04455104	na	Pseudomonas aeruginosa	Complete Genome	2016-10-20	ASM179283v1	ftp://ftp.ncbi.nlm.nih.gov/genomes/all/GCF/001/792/835/GCF_001792835.1_ASM179283v1	Proteobacteria	Gammaproteobacteria	Pseudomonadales	Pseudomonadaceae	Pseudomonas	Pseudomonas aeruginosa	Pseudomonas aeruginosa
GCF_001792855.1	PRJNA224116	SAMN04455156	na	Pseudomonas aeruginosa	Complete Genome	2016-10-20	ASM179285v1	ftp://ftp.ncbi.nlm.nih.gov/genomes/all/GCF/001/792/855/GCF_001792855.1_ASM179285v1	Bacteroidetes	Flavobacteriia	Flavobacteriales	Flavobacteriaceae	Capnocytophaga	Capnocytophaga ochracea	Pseudomonas aeruginosa
GCF_001792875.1	PRJNA224116	SAMN04455162	na	Pseudomonas aeruginosa	Complete Genome	2016-10-20	ASM179287v1	ftp://ftp.ncbi.nlm.nih.gov/genomes/all/GCF/001/792/875/GCF_001792875.1_ASM179287v1	Proteobacteria	Gammaproteobacteria	Pseudomonadales	Pseudomonadaceae	Pseudomonas	Pseudomonas aeruginosa	Pseudomonas aeruginosa
GCF_001870265.1	PRJNA224116	SAMN04455155	na	Pseudomonas aeruginosa	Complete Genome	2016-11-07	ASM187026v1	ftp://ftp.ncbi.nlm.nih.gov/genomes/all/GCF/001/870/265/GCF_001870265.1_ASM187026v1	Proteobacteria	Gammaproteobacteria	Pseudomonadales	Pseudomonadaceae	Pseudomonas	Pseudomonas aeruginosa	Pseudomonas aeruginosa
GCF_001874465.1	PRJNA224116	SAMN05969160	na	Pseudomonas aeruginosa	Complete Genome	2016-11-10	ASM187446v1	ftp://ftp.ncbi.nlm.nih.gov/genomes/all/GCF/001/874/465/GCF_001874465.1_ASM187446v1	Proteobacteria	Gammaproteobacteria	Pseudomonadales	Pseudomonadaceae	Pseudomonas	Pseudomonas aeruginosa	Pseudomonas aeruginosa
GCF_001879525.1	PRJNA224116	SAMN04209275	na	Pseudomonas aeruginosa	Complete Genome	2016-11-16	ASM187952v1	ftp://ftp.ncbi.nlm.nih.gov/genomes/all/GCF/001/879/525/GCF_001879525.1_ASM187952v1	Proteobacteria	Gammaproteobacteria	Pseudomonadales	Pseudomonadaceae	Pseudomonas	Pseudomonas aeruginosa	Pseudomonas aeruginosa
GCF_001900195.1	PRJNA224116	SAMN03940423	na	Pseudomonas aeruginosa	Complete Genome	2016-12-12	ASM190019v1	ftp://ftp.ncbi.nlm.nih.gov/genomes/all/GCF/001/900/195/GCF_001900195.1_ASM190019v1	Proteobacteria	Gammaproteobacteria	Pseudomonadales	Pseudomonadaceae	Pseudomonas	Pseudomonas aeruginosa	Pseudomonas aeruginosa
GCF_001900225.1	PRJNA224116	SAMN03940421	na	Pseudomonas aeruginosa	Complete Genome	2016-12-12	ASM190022v1	ftp://ftp.ncbi.nlm.nih.gov/genomes/all/GCF/001/900/225/GCF_001900225.1_ASM190022v1	Proteobacteria	Gammaproteobacteria	Pseudomonadales	Pseudomonadaceae	Pseudomonas	Pseudomonas aeruginosa	Pseudomonas aeruginosa
GCF_001900265.1	PRJNA224116	SAMN03940420	na	Pseudomonas aeruginosa	Complete Genome	2016-12-12	ASM190026v1	ftp://ftp.ncbi.nlm.nih.gov/genomes/all/GCF/001/900/265/GCF_001900265.1_ASM190026v1	Proteobacteria	Gammaproteobacteria	Pseudomonadales	Pseudomonadaceae	Pseudomonas	Pseudomonas aeruginosa	Pseudomonas aeruginosa
GCF_002075065.1	PRJNA224116	SAMN04452263	na	Pseudomonas aeruginosa	Complete Genome	2017-03-29	ASM207506v1	ftp://ftp.ncbi.nlm.nih.gov/genomes/all/GCF/002/075/065/GCF_002075065.1_ASM207506v1	Proteobacteria	Gammaproteobacteria	Pseudomonadales	Pseudomonadaceae	Pseudomonas	Pseudomonas aeruginosa	Pseudomonas aeruginosa
GCF_002085605.1	PRJNA224116	SAMN05583819	na	Pseudomonas aeruginosa	Complete Genome	2017-04-11	ASM208560v1	ftp://ftp.ncbi.nlm.nih.gov/genomes/all/GCF/002/085/605/GCF_002085605.1_ASM208560v1	Proteobacteria	Gammaproteobacteria	Pseudomonadales	Pseudomonadaceae	Pseudomonas	Pseudomonas aeruginosa	Pseudomonas aeruginosa
GCF_002085755.1	PRJNA224116	SAMN06349407	na	Pseudomonas aeruginosa	Complete Genome	2017-04-11	ASM208575v1	ftp://ftp.ncbi.nlm.nih.gov/genomes/all/GCF/002/085/755/GCF_002085755.1_ASM208575v1	Proteobacteria	Gammaproteobacteria	Pseudomonadales	Pseudomonadaceae	Pseudomonas	Pseudomonas aeruginosa	Pseudomonas aeruginosa
GCF_002104595.1	PRJNA224116	SAMN06689795	na	Pseudomonas aeruginosa	Complete Genome	2017-04-18	ASM210459v1	ftp://ftp.ncbi.nlm.nih.gov/genomes/all/GCF/002/104/595/GCF_002104595.1_ASM210459v1	Proteobacteria	Gammaproteobacteria	Pseudomonadales	Pseudomonadaceae	Pseudomonas	Pseudomonas aeruginosa	Pseudomonas aeruginosa
GCF_002104615.1	PRJNA224116	SAMN06689794	na	Pseudomonas aeruginosa	Complete Genome	2017-04-18	ASM210461v1	ftp://ftp.ncbi.nlm.nih.gov/genomes/all/GCF/002/104/615/GCF_002104615.1_ASM210461v1	Proteobacteria	Gammaproteobacteria	Pseudomonadales	Pseudomonadaceae	Pseudomonas	Pseudomonas aeruginosa	Pseudomonas aeruginosa
GCF_002192475.1	PRJNA224116	SAMN05020323	na	Pseudomonas aeruginosa	Complete Genome	2017-06-13	ASM219247v1	ftp://ftp.ncbi.nlm.nih.gov/genomes/all/GCF/002/192/475/GCF_002192475.1_ASM219247v1	Proteobacteria	Gammaproteobacteria	Pseudomonadales	Pseudomonadaceae	Pseudomonas	Pseudomonas aeruginosa	Pseudomonas aeruginosa
GCF_002192495.1	PRJNA224116	SAMN05020321	na	Pseudomonas aeruginosa	Complete Genome	2017-06-13	ASM219249v1	ftp://ftp.ncbi.nlm.nih.gov/genomes/all/GCF/002/192/495/GCF_002192495.1_ASM219249v1	Proteobacteria	Gammaproteobacteria	Pseudomonadales	Pseudomonadaceae	Pseudomonas	Pseudomonas aeruginosa	Pseudomonas aeruginosa
GCF_002205335.1	PRJNA224116	SAMN05020322	na	Pseudomonas aeruginosa	Complete Genome	2017-06-22	ASM220533v1	ftp://ftp.ncbi.nlm.nih.gov/genomes/all/GCF/002/205/335/GCF_002205335.1_ASM220533v1	Proteobacteria	Gammaproteobacteria	Pseudomonadales	Pseudomonadaceae	Pseudomonas	Pseudomonas aeruginosa	Pseudomonas aeruginosa
GCF_002205355.1	PRJNA224116	SAMN05020324	na	Pseudomonas aeruginosa	Complete Genome	2017-06-22	ASM220535v1	ftp://ftp.ncbi.nlm.nih.gov/genomes/all/GCF/002/205/355/GCF_002205355.1_ASM220535v1	Proteobacteria	Gammaproteobacteria	Pseudomonadales	Pseudomonadaceae	Pseudomonas	Pseudomonas aeruginosa	Pseudomonas aeruginosa
GCF_002205375.1	PRJNA224116	SAMN05020326	na	Pseudomonas aeruginosa	Complete Genome	2017-06-22	ASM220537v1	ftp://ftp.ncbi.nlm.nih.gov/genomes/all/GCF/002/205/375/GCF_002205375.1_ASM220537v1	Proteobacteria	Gammaproteobacteria	Pseudomonadales	Pseudomonadaceae	Pseudomonas	Pseudomonas aeruginosa	Pseudomonas aeruginosa
GCF_002208645.1	PRJNA224116	SAMN05020325	na	Pseudomonas aeruginosa	Complete Genome	2017-06-22	ASM220864v1	ftp://ftp.ncbi.nlm.nih.gov/genomes/all/GCF/002/208/645/GCF_002208645.1_ASM220864v1	Proteobacteria	Gammaproteobacteria	Pseudomonadales	Pseudomonadaceae	Pseudomonas	Pseudomonas aeruginosa	Pseudomonas aeruginosa
GCF_002215345.1	PRJNA224116	SAMN05773092	na	Pseudomonas aeruginosa	Complete Genome	2017-07-06	ASM221534v1	ftp://ftp.ncbi.nlm.nih.gov/genomes/all/GCF/002/215/345/GCF_002215345.1_ASM221534v1	Proteobacteria	Gammaproteobacteria	Pseudomonadales	Pseudomonadaceae	Pseudomonas	Pseudomonas aeruginosa	Pseudomonas aeruginosa
GCF_002223805.1	PRJNA224116	SAMN06234157	na	Pseudomonas aeruginosa	Complete Genome	2017-07-21	ASM222380v1	ftp://ftp.ncbi.nlm.nih.gov/genomes/all/GCF/002/223/805/GCF_002223805.1_ASM222380v1	Proteobacteria	Gammaproteobacteria	Pseudomonadales	Pseudomonadaceae	Pseudomonas	Pseudomonas aeruginosa	Pseudomonas aeruginosa
GCF_002237405.1	PRJNA224116	SAMN07347483	na	Pseudomonas aeruginosa	Complete Genome	2017-07-31	ASM223740v1	ftp://ftp.ncbi.nlm.nih.gov/genomes/all/GCF/002/237/405/GCF_002237405.1_ASM223740v1	Proteobacteria	Gammaproteobacteria	Pseudomonadales	Pseudomonadaceae	Pseudomonas	Pseudomonas aeruginosa	Pseudomonas aeruginosa
GCF_002237425.1	PRJNA224116	SAMN07347485	na	Pseudomonas aeruginosa	Complete Genome	2017-07-31	ASM223742v1	ftp://ftp.ncbi.nlm.nih.gov/genomes/all/GCF/002/237/425/GCF_002237425.1_ASM223742v1	Proteobacteria	Gammaproteobacteria	Pseudomonadales	Pseudomonadaceae	Pseudomonas	Pseudomonas aeruginosa	Pseudomonas aeruginosa
GCF_002442855.1	PRJNA224116	SAMN04452273	na	Pseudomonas aeruginosa	Complete Genome	2017-10-04	ASM244285v1	ftp://ftp.ncbi.nlm.nih.gov/genomes/all/GCF/002/442/855/GCF_002442855.1_ASM244285v1	Proteobacteria	Gammaproteobacteria	Pseudomonadales	Pseudomonadaceae	Pseudomonas	Pseudomonas aeruginosa	Pseudomonas aeruginosa
GCF_002753655.1	PRJNA224116	SAMN07831757	na	Pseudomonas aeruginosa	Complete Genome	2017-11-06	ASM275365v1	ftp://ftp.ncbi.nlm.nih.gov/genomes/all/GCF/002/753/655/GCF_002753655.1_ASM275365v1	Proteobacteria	Gammaproteobacteria	Pseudomonadales	Pseudomonadaceae	Pseudomonas	Pseudomonas aeruginosa	Pseudomonas aeruginosa
GCF_002812825.1	PRJNA224116	SAMN08101547	na	Pseudomonas aeruginosa	Complete Genome	2017-12-06	ASM281282v1	ftp://ftp.ncbi.nlm.nih.gov/genomes/all/GCF/002/812/825/GCF_002812825.1_ASM281282v1	Proteobacteria	Gammaproteobacteria	Pseudomonadales	Pseudomonadaceae	Pseudomonas	Pseudomonas aeruginosa	Pseudomonas aeruginosa
GCF_002812845.1	PRJNA224116	SAMN08101546	na	Pseudomonas aeruginosa	Complete Genome	2017-12-06	ASM281284v1	ftp://ftp.ncbi.nlm.nih.gov/genomes/all/GCF/002/812/845/GCF_002812845.1_ASM281284v1	Proteobacteria	Gammaproteobacteria	Pseudomonadales	Pseudomonadaceae	Pseudomonas	Pseudomonas aeruginosa	Pseudomonas aeruginosa
GCF_002812865.1	PRJNA224116	SAMN08101545	na	Pseudomonas aeruginosa	Complete Genome	2017-12-06	ASM281286v1	ftp://ftp.ncbi.nlm.nih.gov/genomes/all/GCF/002/812/865/GCF_002812865.1_ASM281286v1	Proteobacteria	Gammaproteobacteria	Pseudomonadales	Pseudomonadaceae	Pseudomonas	Pseudomonas aeruginosa	Pseudomonas aeruginosa
GCF_002812885.1	PRJNA224116	SAMN08101544	na	Pseudomonas aeruginosa	Complete Genome	2017-12-06	ASM281288v1	ftp://ftp.ncbi.nlm.nih.gov/genomes/all/GCF/002/812/885/GCF_002812885.1_ASM281288v1	Proteobacteria	Gammaproteobacteria	Pseudomonadales	Pseudomonadaceae	Pseudomonas	Pseudomonas aeruginosa	Pseudomonas aeruginosa
GCF_002812905.1	PRJNA224116	SAMN08101543	na	Pseudomonas aeruginosa	Complete Genome	2017-12-06	ASM281290v1	ftp://ftp.ncbi.nlm.nih.gov/genomes/all/GCF/002/812/905/GCF_002812905.1_ASM281290v1	Proteobacteria	Gammaproteobacteria	Pseudomonadales	Pseudomonadaceae	Pseudomonas	Pseudomonas aeruginosa	Pseudomonas aeruginosa
GCF_002812925.1	PRJNA224116	SAMN08101542	na	Pseudomonas aeruginosa	Complete Genome	2017-12-06	ASM281292v1	ftp://ftp.ncbi.nlm.nih.gov/genomes/all/GCF/002/812/925/GCF_002812925.1_ASM281292v1	Proteobacteria	Gammaproteobacteria	Pseudomonadales	Pseudomonadaceae	Pseudomonas	Pseudomonas aeruginosa	Pseudomonas aeruginosa
GCF_002946935.1	PRJNA224116	SAMN02887043	na	Pseudomonas aeruginosa	Complete Genome	2018-02-17	ASM294693v1	ftp://ftp.ncbi.nlm.nih.gov/genomes/all/GCF/002/946/935/GCF_002946935.1_ASM294693v1	Proteobacteria	Gammaproteobacteria	Pseudomonadales	Pseudomonadaceae	Pseudomonas	Pseudomonas aeruginosa	Pseudomonas aeruginosa
GCF_002968515.1	PRJNA224116	SAMN07291503	na	Pseudomonas aeruginosa	Complete Genome	2018-03-05	ASM296851v1	ftp://ftp.ncbi.nlm.nih.gov/genomes/all/GCF/002/968/515/GCF_002968515.1_ASM296851v1	Proteobacteria	Gammaproteobacteria	Pseudomonadales	Pseudomonadaceae	Pseudomonas	Pseudomonas aeruginosa	Pseudomonas aeruginosa
GCF_002968585.1	PRJNA224116	SAMN07291497	na	Pseudomonas aeruginosa	Complete Genome	2018-03-05	ASM296858v1	ftp://ftp.ncbi.nlm.nih.gov/genomes/all/GCF/002/968/585/GCF_002968585.1_ASM296858v1	Proteobacteria	Gammaproteobacteria	Pseudomonadales	Pseudomonadaceae	Pseudomonas	Pseudomonas aeruginosa	Pseudomonas aeruginosa
GCF_002968655.1	PRJNA224116	SAMN07291496	na	Pseudomonas aeruginosa	Complete Genome	2018-03-05	ASM296865v1	ftp://ftp.ncbi.nlm.nih.gov/genomes/all/GCF/002/968/655/GCF_002968655.1_ASM296865v1	Proteobacteria	Gammaproteobacteria	Pseudomonadales	Pseudomonadaceae	Pseudomonas	Pseudomonas aeruginosa	Pseudomonas aeruginosa
GCF_002968695.1	PRJNA224116	SAMN04901620	na	Pseudomonas aeruginosa	Complete Genome	2018-03-05	ASM296869v1	ftp://ftp.ncbi.nlm.nih.gov/genomes/all/GCF/002/968/695/GCF_002968695.1_ASM296869v1	Proteobacteria	Gammaproteobacteria	Pseudomonadales	Pseudomonadaceae	Pseudomonas	Pseudomonas aeruginosa	Pseudomonas aeruginosa
GCF_002968755.1	PRJNA224116	SAMN07291499	na	Pseudomonas aeruginosa	Complete Genome	2018-03-05	ASM296875v1	ftp://ftp.ncbi.nlm.nih.gov/genomes/all/GCF/002/968/755/GCF_002968755.1_ASM296875v1	Proteobacteria	Gammaproteobacteria	Pseudomonadales	Pseudomonadaceae	Pseudomonas	Pseudomonas aeruginosa	Pseudomonas aeruginosa
GCF_002968955.1	PRJNA224116	SAMN07291500	na	Pseudomonas aeruginosa	Complete Genome	2018-03-05	ASM296895v1	ftp://ftp.ncbi.nlm.nih.gov/genomes/all/GCF/002/968/955/GCF_002968955.1_ASM296895v1	Proteobacteria	Gammaproteobacteria	Pseudomonadales	Pseudomonadaceae	Pseudomonas	Pseudomonas aeruginosa	Pseudomonas aeruginosa
GCF_002997005.1	PRJNA224116	SAMN04014936	na	Pseudomonas aeruginosa	Complete Genome	2018-03-14	ASM299700v1	ftp://ftp.ncbi.nlm.nih.gov/genomes/all/GCF/002/997/005/GCF_002997005.1_ASM299700v1	Proteobacteria	Gammaproteobacteria	Pseudomonadales	Pseudomonadaceae	Pseudomonas	Pseudomonas aeruginosa	Pseudomonas aeruginosa
GCF_900069025.1	PRJNA224116	SAMEA3484633	na	Pseudomonas aeruginosa DK1	Complete Genome	2015-11-03	ASM90006902v1	ftp://ftp.ncbi.nlm.nih.gov/genomes/all/GCF/900/069/025/GCF_900069025.1_ASM90006902v1	Proteobacteria	Gammaproteobacteria	Pseudomonadales	Pseudomonadaceae	Pseudomonas	Pseudomonas aeruginosa	Pseudomonas aeruginosa DK1
GCF_900095805.1	PRJNA224116	SAMEA4393802	na	Pseudomonas aeruginosa	Complete Genome	2016-09-06	PA14Or	ftp://ftp.ncbi.nlm.nih.gov/genomes/all/GCF/900/095/805/GCF_900095805.1_PA14Or	Proteobacteria	Gammaproteobacteria	Pseudomonadales	Pseudomonadaceae	Pseudomonas	Pseudomonas aeruginosa	Pseudomonas aeruginosa
GCF_900149285.1	PRJNA224116	SAMEA26686918	na	Pseudomonas aeruginosa	Complete Genome	2017-01-26	PcyII-10	ftp://ftp.ncbi.nlm.nih.gov/genomes/all/GCF/900/149/285/GCF_900149285.1_PcyII-10	Proteobacteria	Gammaproteobacteria	Pseudomonadales	Pseudomonadaceae	Pseudomonas	Pseudomonas aeruginosa	Pseudomonas aeruginosa
GCF_900185255.1	PRJNA224116	SAMEA104083446	na	Pseudomonas aeruginosa C-NN2	Complete Genome	2017-06-13	NN2	ftp://ftp.ncbi.nlm.nih.gov/genomes/all/GCF/900/185/255/GCF_900185255.1_NN2	Proteobacteria	Gammaproteobacteria	Pseudomonadales	Pseudomonadaceae	Pseudomonas	Pseudomonas aeruginosa	Pseudomonas aeruginosa C-NN2
GCF_900243355.1	PRJNA224116	SAMEA104432335	na	Pseudomonas aeruginosa	Complete Genome	2017-12-20	RW109	ftp://ftp.ncbi.nlm.nih.gov/genomes/all/GCF/900/243/355/GCF_900243355.1_RW109	Proteobacteria	Gammaproteobacteria	Pseudomonadales	Pseudomonadaceae	Pseudomonas	Pseudomonas aeruginosa	Pseudomonas aeruginosa
GCF_000014225.1	PRJNA224116	SAMN02598305	representative genome	Pseudoalteromonas atlantica T6c	Complete Genome	2006-06-28	ASM1422v1	ftp://ftp.ncbi.nlm.nih.gov/genomes/all/GCF/000/014/225/GCF_000014225.1_ASM1422v1	Proteobacteria	Gammaproteobacteria	Alteromonadales	Pseudoalteromonadaceae	Pseudoalteromonas	Pseudoalteromonas atlantica	Pseudoalteromonas atlantica T6c
GCF_002374815.1	PRJNA224116	SAMN07652640	na	Pseudoalteromonas atlantica	Complete Genome	2017-09-25	ASM237481v1	ftp://ftp.ncbi.nlm.nih.gov/genomes/all/GCF/002/374/815/GCF_002374815.1_ASM237481v1	Proteobacteria	Gammaproteobacteria	Alteromonadales	Pseudoalteromonadaceae	Pseudoalteromonas	Pseudoalteromonas atlantica	Pseudoalteromonas atlantica
GCF_000292915.1	PRJNA224116	SAMN02604072	na	Burkholderia cepacia GG4	Complete Genome	2012-08-27	ASM29291v1	ftp://ftp.ncbi.nlm.nih.gov/genomes/all/GCF/000/292/915/GCF_000292915.1_ASM29291v1	Proteobacteria	Betaproteobacteria	Burkholderiales	Burkholderiaceae	Burkholderia	Burkholderia cepacia	Burkholderia cepacia GG4
GCF_000701165.1	PRJNA224116	SAMN02680268	na	Burkholderia cepacia JBK9	Complete Genome	2016-01-08	ASM70116v2	ftp://ftp.ncbi.nlm.nih.gov/genomes/all/GCF/000/701/165/GCF_000701165.1_ASM70116v2	Firmicutes	Tissierellia	Tissierellales	Peptoniphilaceae	Finegoldia	Finegoldia magna	Burkholderia cepacia JBK9
GCF_000755805.1	PRJNA224116	SAMN02797514	na	Burkholderia cepacia	Complete Genome	2014-09-18	ASM75580v1	ftp://ftp.ncbi.nlm.nih.gov/genomes/all/GCF/000/755/805/GCF_000755805.1_ASM75580v1	Proteobacteria	Betaproteobacteria	Burkholderiales	Burkholderiaceae	Burkholderia	Burkholderia cepacia	Burkholderia cepacia
GCF_000974835.2	PRJNA224116	SAMN03486590	na	Burkholderia cepacia	Complete Genome	2015-04-21	ASM97483v2	ftp://ftp.ncbi.nlm.nih.gov/genomes/all/GCF/000/974/835/GCF_000974835.2_ASM97483v2	Proteobacteria	Betaproteobacteria	Burkholderiales	Burkholderiaceae	Burkholderia	Burkholderia cepacia	Burkholderia cepacia
GCF_001411495.1	PRJNA224116	SAMN04167160	representative genome	Burkholderia cepacia ATCC 25416	Complete Genome	2015-10-22	ASM141149v1	ftp://ftp.ncbi.nlm.nih.gov/genomes/all/GCF/001/411/495/GCF_001411495.1_ASM141149v1	Proteobacteria	Betaproteobacteria	Burkholderiales	Burkholderiaceae	Burkholderia	Burkholderia cepacia	Burkholderia cepacia ATCC 25416
GCF_001718395.1	PRJNA224116	SAMN03449179	na	Burkholderia cepacia	Complete Genome	2016-09-02	ASM171839v1	ftp://ftp.ncbi.nlm.nih.gov/genomes/all/GCF/001/718/395/GCF_001718395.1_ASM171839v1	Firmicutes	Bacilli	Bacillales	Staphylococcaceae	Staphylococcus	Staphylococcus aureus	Burkholderia cepacia
GCF_001718835.1	PRJNA224116	SAMN03449447	na	Burkholderia cepacia	Complete Genome	2016-09-02	ASM171883v1	ftp://ftp.ncbi.nlm.nih.gov/genomes/all/GCF/001/718/835/GCF_001718835.1_ASM171883v1	Firmicutes	Bacilli	Bacillales	Staphylococcaceae	Staphylococcus	Staphylococcus aureus	Burkholderia cepacia
GCF_002407525.2	PRJNA224116	SAMN07312432	na	Burkholderia cepacia	Complete Genome	2017-09-28	ASM240752v3	ftp://ftp.ncbi.nlm.nih.gov/genomes/all/GCF/002/407/525/GCF_002407525.2_ASM240752v3	Firmicutes	Bacilli	Bacillales	Staphylococcaceae	Staphylococcus	Staphylococcus aureus	Burkholderia cepacia
GCF_000009225.2	PRJNA224116	SAMEA2272316	na	Pseudomonas fluorescens SBW25	Complete Genome	2009-05-01	ASM922v1	ftp://ftp.ncbi.nlm.nih.gov/genomes/all/GCF/000/009/225/GCF_000009225.2_ASM922v1	Proteobacteria	Gammaproteobacteria	Pseudomonadales	Pseudomonadaceae	Pseudomonas	Pseudomonas fluorescens	Pseudomonas fluorescens SBW25
GCF_000012445.1	PRJNA224116	SAMN02598267	na	Pseudomonas fluorescens Pf0-1	Complete Genome	2009-07-15	ASM1244v1	ftp://ftp.ncbi.nlm.nih.gov/genomes/all/GCF/000/012/445/GCF_000012445.1_ASM1244v1	Proteobacteria	Gammaproteobacteria	Pseudomonadales	Pseudomonadaceae	Pseudomonas	Pseudomonas fluorescens	Pseudomonas fluorescens Pf0-1
GCF_000237065.1	PRJNA224116	SAMN02604099	representative genome	Pseudomonas fluorescens F113	Complete Genome	2011-12-09	ASM23706v1	ftp://ftp.ncbi.nlm.nih.gov/genomes/all/GCF/000/237/065/GCF_000237065.1_ASM23706v1	Firmicutes	Bacilli	Bacillales	Staphylococcaceae	Staphylococcus	Staphylococcus aureus	Pseudomonas fluorescens F113
GCF_000293885.2	PRJNA224116	SAMN01112396	na	Pseudomonas fluorescens NCIMB 11764	Complete Genome	2015-08-07	ASM29388v3	ftp://ftp.ncbi.nlm.nih.gov/genomes/all/GCF/000/293/885/GCF_000293885.2_ASM29388v3	Firmicutes	Bacilli	Bacillales	Staphylococcaceae	Staphylococcus	Staphylococcus aureus	Pseudomonas fluorescens NCIMB 11764
GCF_000730425.1	PRJNA224116	SAMN02900729	na	Pseudomonas fluorescens	Complete Genome	2014-07-17	ASM73042v1	ftp://ftp.ncbi.nlm.nih.gov/genomes/all/GCF/000/730/425/GCF_000730425.1_ASM73042v1	Firmicutes	Bacilli	Bacillales	Staphylococcaceae	Staphylococcus	Staphylococcus aureus	Pseudomonas fluorescens
GCF_000934565.1	PRJNA224116	SAMN03372067	na	Pseudomonas fluorescens	Complete Genome	2015-02-25	ASM93456v1	ftp://ftp.ncbi.nlm.nih.gov/genomes/all/GCF/000/934/565/GCF_000934565.1_ASM93456v1	Firmicutes	Bacilli	Bacillales	Staphylococcaceae	Staphylococcus	Staphylococcus aureus	Pseudomonas fluorescens
GCF_000963495.1	PRJNA224116	SAMN03446264	na	Pseudomonas fluorescens PICF7	Complete Genome	2015-03-26	ASM96349v1	ftp://ftp.ncbi.nlm.nih.gov/genomes/all/GCF/000/963/495/GCF_000963495.1_ASM96349v1	Firmicutes	Bacilli	Bacillales	Staphylococcaceae	Staphylococcus	Staphylococcus aureus	Pseudomonas fluorescens PICF7
GCF_000968415.1	PRJNA224116	SAMN03398829	na	Pseudomonas fluorescens	Complete Genome	2015-04-02	ASM96841v1	ftp://ftp.ncbi.nlm.nih.gov/genomes/all/GCF/000/968/415/GCF_000968415.1_ASM96841v1	Firmicutes	Bacilli	Bacillales	Staphylococcaceae	Staphylococcus	Staphylococcus aureus	Pseudomonas fluorescens
GCF_001307155.1	PRJNA224116	SAMN04094105	na	Pseudomonas fluorescens	Complete Genome	2015-10-06	ASM130715v1	ftp://ftp.ncbi.nlm.nih.gov/genomes/all/GCF/001/307/155/GCF_001307155.1_ASM130715v1	Firmicutes	Bacilli	Bacillales	Staphylococcaceae	Staphylococcus	Staphylococcus aureus	Pseudomonas fluorescens
GCF_001307275.1	PRJNA224116	SAMN04094107	na	Pseudomonas fluorescens	Complete Genome	2015-10-06	ASM130727v1	ftp://ftp.ncbi.nlm.nih.gov/genomes/all/GCF/001/307/275/GCF_001307275.1_ASM130727v1	Firmicutes	Bacilli	Bacillales	Staphylococcaceae	Staphylococcus	Staphylococcus aureus	Pseudomonas fluorescens
GCF_001612705.1	PRJNA224116	SAMN03981702	na	Pseudomonas fluorescens	Complete Genome	2016-04-07	ASM161270v1	ftp://ftp.ncbi.nlm.nih.gov/genomes/all/GCF/001/612/705/GCF_001612705.1_ASM161270v1	Firmicutes	Bacilli	Bacillales	Staphylococcaceae	Staphylococcus	Staphylococcus aureus	Pseudomonas fluorescens
GCF_001708445.1	PRJNA224116	SAMN04992557	na	Pseudomonas fluorescens	Complete Genome	2016-08-23	ASM170844v1	ftp://ftp.ncbi.nlm.nih.gov/genomes/all/GCF/001/708/445/GCF_001708445.1_ASM170844v1	Firmicutes	Bacilli	Bacillales	Staphylococcaceae	Staphylococcus	Staphylococcus aureus	Pseudomonas fluorescens
GCF_001708465.1	PRJNA224116	SAMN04992704	na	Pseudomonas fluorescens	Complete Genome	2016-08-23	ASM170846v1	ftp://ftp.ncbi.nlm.nih.gov/genomes/all/GCF/001/708/465/GCF_001708465.1_ASM170846v1	Firmicutes	Bacilli	Bacillales	Staphylococcaceae	Staphylococcus	Staphylococcus aureus	Pseudomonas fluorescens
GCF_001708485.1	PRJNA224116	SAMN04992598	na	Pseudomonas fluorescens	Complete Genome	2016-08-23	ASM170848v1	ftp://ftp.ncbi.nlm.nih.gov/genomes/all/GCF/001/708/485/GCF_001708485.1_ASM170848v1	Firmicutes	Bacilli	Bacillales	Staphylococcaceae	Staphylococcus	Staphylococcus aureus	Pseudomonas fluorescens
GCF_001747385.1	PRJNA224116	SAMN05787338	na	Pseudomonas fluorescens	Complete Genome	2016-09-28	ASM174738v1	ftp://ftp.ncbi.nlm.nih.gov/genomes/all/GCF/001/747/385/GCF_001747385.1_ASM174738v1	Firmicutes	Bacilli	Bacillales	Staphylococcaceae	Staphylococcus	Staphylococcus aureus	Pseudomonas fluorescens
GCF_001543265.1	PRJNA224116	SAMN04371283	na	Pseudomonas fragi	Complete Genome	2016-02-01	ASM154326v1	ftp://ftp.ncbi.nlm.nih.gov/genomes/all/GCF/001/543/265/GCF_001543265.1_ASM154326v1	Firmicutes	Bacilli	Bacillales	Staphylococcaceae	Staphylococcus	Staphylococcus aureus	Pseudomonas fragi
GCF_002128325.1	PRJNA224116	SAMN06628701	na	Pseudomonas fragi	Complete Genome	2017-05-11	ASM212832v1	ftp://ftp.ncbi.nlm.nih.gov/genomes/all/GCF/002/128/325/GCF_002128325.1_ASM212832v1	Firmicutes	Bacilli	Bacillales	Staphylococcaceae	Staphylococcus	Staphylococcus aureus	Pseudomonas fragi
GCF_000016565.1	PRJNA224116	SAMN02598392	representative genome	Pseudomonas mendocina ymp	Complete Genome	2007-04-20	ASM1656v1	ftp://ftp.ncbi.nlm.nih.gov/genomes/all/GCF/000/016/565/GCF_000016565.1_ASM1656v1	Proteobacteria	Gammaproteobacteria	Pseudomonadales	Pseudomonadaceae	Pseudomonas	Pseudomonas mendocina	Pseudomonas mendocina ymp
GCF_000204295.1	PRJNA224116	SAMN02603190	na	Pseudomonas mendocina NK-01	Complete Genome	2011-04-14	ASM20429v1	ftp://ftp.ncbi.nlm.nih.gov/genomes/all/GCF/000/204/295/GCF_000204295.1_ASM20429v1	Firmicutes	Bacilli	Bacillales	Staphylococcaceae	Staphylococcus	Staphylococcus aureus	Pseudomonas mendocina NK-01
GCF_000733715.2	PRJNA224116	SAMN02728191	na	Pseudomonas mendocina S5.2	Complete Genome	2015-11-09	ASM73371v2	ftp://ftp.ncbi.nlm.nih.gov/genomes/all/GCF/000/733/715/GCF_000733715.2_ASM73371v2	Firmicutes	Bacilli	Bacillales	Staphylococcaceae	Staphylococcus	Staphylococcus aureus	Pseudomonas mendocina S5.2
GCF_002442555.1	PRJNA224116	SAMN07680256	na	Pseudomonas mendocina	Complete Genome	2017-10-04	ASM244255v1	ftp://ftp.ncbi.nlm.nih.gov/genomes/all/GCF/002/442/555/GCF_002442555.1_ASM244255v1	Firmicutes	Bacilli	Bacillales	Staphylococcaceae	Staphylococcus	Staphylococcus aureus	Pseudomonas mendocina
GCF_000007565.2	PRJNA57843	SAMN02603999	reference genome	Pseudomonas putida KT2440	Complete Genome	2016-02-26	ASM756v2	ftp://ftp.ncbi.nlm.nih.gov/genomes/all/GCF/000/007/565/GCF_000007565.2_ASM756v2	Proteobacteria	Gammaproteobacteria	Pseudomonadales	Pseudomonadaceae	Pseudomonas	Pseudomonas putida	Pseudomonas putida KT2440
GCF_000016865.1	PRJNA224116	SAMN00623058	na	Pseudomonas putida F1	Complete Genome	2007-05-31	ASM1686v1	ftp://ftp.ncbi.nlm.nih.gov/genomes/all/GCF/000/016/865/GCF_000016865.1_ASM1686v1	Proteobacteria	Gammaproteobacteria	Pseudomonadales	Pseudomonadaceae	Pseudomonas	Pseudomonas putida	Pseudomonas putida F1
GCF_000019125.1	PRJNA224116	SAMN00623059	na	Pseudomonas putida GB-1	Complete Genome	2008-02-05	ASM1912v1	ftp://ftp.ncbi.nlm.nih.gov/genomes/all/GCF/000/019/125/GCF_000019125.1_ASM1912v1	Proteobacteria	Gammaproteobacteria	Pseudomonadales	Pseudomonadaceae	Pseudomonas	Pseudomonas putida	Pseudomonas putida GB-1
GCF_000019445.1	PRJNA224116	SAMN02598376	na	Pseudomonas putida W619	Complete Genome	2008-03-11	ASM1944v1	ftp://ftp.ncbi.nlm.nih.gov/genomes/all/GCF/000/019/445/GCF_000019445.1_ASM1944v1	Proteobacteria	Gammaproteobacteria	Pseudomonadales	Pseudomonadaceae	Pseudomonas	Pseudomonas putida	Pseudomonas putida W619
GCF_000183645.1	PRJNA224116	SAMN02603225	na	Pseudomonas putida BIRD-1	Complete Genome	2010-12-03	ASM18364v1	ftp://ftp.ncbi.nlm.nih.gov/genomes/all/GCF/000/183/645/GCF_000183645.1_ASM18364v1	Firmicutes	Bacilli	Bacillales	Staphylococcaceae	Staphylococcus	Staphylococcus aureus	Pseudomonas putida BIRD-1
GCF_000219705.1	PRJNA224116	SAMN02603862	na	Pseudomonas putida S16	Complete Genome	2011-06-30	ASM21970v1	ftp://ftp.ncbi.nlm.nih.gov/genomes/all/GCF/000/219/705/GCF_000219705.1_ASM21970v1	Firmicutes	Bacilli	Bacillales	Staphylococcaceae	Staphylococcus	Staphylococcus aureus	Pseudomonas putida S16
GCF_000226035.2	PRJNA224116	SAMN02470956	na	Pseudomonas putida B6-2	Complete Genome	2016-05-06	ASM22603v3	ftp://ftp.ncbi.nlm.nih.gov/genomes/all/GCF/000/226/035/GCF_000226035.2_ASM22603v3	Firmicutes	Bacilli	Bacillales	Staphylococcaceae	Staphylococcus	Staphylococcus aureus	Pseudomonas putida B6-2
GCF_000264665.1	PRJNA224116	SAMN02603188	na	Pseudomonas putida ND6	Complete Genome	2012-05-29	ASM26466v1	ftp://ftp.ncbi.nlm.nih.gov/genomes/all/GCF/000/264/665/GCF_000264665.1_ASM26466v1	Proteobacteria	Gammaproteobacteria	Pseudomonadales	Pseudomonadaceae	Pseudomonas	Pseudomonas putida	Pseudomonas putida ND6
GCF_000271965.2	PRJNA224116	SAMN02470955	na	Pseudomonas putida SJTE-1	Complete Genome	2016-06-02	ASM27196v2	ftp://ftp.ncbi.nlm.nih.gov/genomes/all/GCF/000/271/965/GCF_000271965.2_ASM27196v2	Firmicutes	Bacilli	Bacillales	Staphylococcaceae	Staphylococcus	Staphylococcus aureus	Pseudomonas putida SJTE-1
GCF_000325725.1	PRJNA224116	SAMN02604102	na	Pseudomonas putida HB3267	Complete Genome	2012-12-19	ASM32572v1	ftp://ftp.ncbi.nlm.nih.gov/genomes/all/GCF/000/325/725/GCF_000325725.1_ASM32572v1	Firmicutes	Bacilli	Bacillales	Staphylococcaceae	Staphylococcus	Staphylococcus epidermidis	Pseudomonas putida HB3267
GCF_000410575.1	PRJNA224116	SAMN02604103	na	Pseudomonas putida H8234	Complete Genome	2013-06-11	ASM41057v1	ftp://ftp.ncbi.nlm.nih.gov/genomes/all/GCF/000/410/575/GCF_000410575.1_ASM41057v1	Firmicutes	Bacilli	Bacillales	Staphylococcaceae	Staphylococcus	Staphylococcus epidermidis	Pseudomonas putida H8234
GCF_000412675.1	PRJNA224116	SAMD00061028	na	Pseudomonas putida NBRC 14164	Complete Genome	2013-06-14	ASM41267v1	ftp://ftp.ncbi.nlm.nih.gov/genomes/all/GCF/000/412/675/GCF_000412675.1_ASM41267v1	Firmicutes	Bacilli	Bacillales	Staphylococcaceae	Staphylococcus	Staphylococcus haemolyticus	Pseudomonas putida NBRC 14164
GCF_000495455.2	PRJNA224116	SAMN02470872	na	Pseudomonas putida S12	Complete Genome	2014-12-18	ASM49545v2	ftp://ftp.ncbi.nlm.nih.gov/genomes/all/GCF/000/495/455/GCF_000495455.2_ASM49545v2	Proteobacteria	Gammaproteobacteria	Pseudomonadales	Pseudomonadaceae	Pseudomonas	Pseudomonas putida	Pseudomonas putida S12
GCF_000498395.2	PRJNA224116	SAMN02639951	na	Pseudomonas putida S13.1.2	Complete Genome	2015-03-04	ASM49839v3	ftp://ftp.ncbi.nlm.nih.gov/genomes/all/GCF/000/498/395/GCF_000498395.2_ASM49839v3	Proteobacteria	Gammaproteobacteria	Pseudomonadales	Pseudomonadaceae	Pseudomonas	Pseudomonas putida	Pseudomonas putida S13.1.2
GCF_000691565.1	PRJNA224116	SAMN02730082	na	Pseudomonas putida	Complete Genome	2014-05-15	ASM69156v1	ftp://ftp.ncbi.nlm.nih.gov/genomes/all/GCF/000/691/565/GCF_000691565.1_ASM69156v1	Proteobacteria	Gammaproteobacteria	Pseudomonadales	Pseudomonadaceae	Pseudomonas	Pseudomonas putida	Pseudomonas putida
GCF_001515585.1	PRJNA224116	SAMN04380944	na	Pseudomonas putida	Complete Genome	2016-02-18	ASM151558v2	ftp://ftp.ncbi.nlm.nih.gov/genomes/all/GCF/001/515/585/GCF_001515585.1_ASM151558v2	Firmicutes	Bacilli	Lactobacillales	Streptococcaceae	Streptococcus	Streptococcus salivarius	Pseudomonas putida
GCF_001636055.1	PRJNA224116	SAMN03765648	na	Pseudomonas putida	Complete Genome	2016-05-02	ASM163605v1	ftp://ftp.ncbi.nlm.nih.gov/genomes/all/GCF/001/636/055/GCF_001636055.1_ASM163605v1	Proteobacteria	Gammaproteobacteria	Pseudomonadales	Pseudomonadaceae	Pseudomonas	Pseudomonas putida	Pseudomonas putida
GCF_001767335.1	PRJNA224116	SAMN05290347	na	Pseudomonas putida JB	Complete Genome	2016-10-18	ASM176733v1	ftp://ftp.ncbi.nlm.nih.gov/genomes/all/GCF/001/767/335/GCF_001767335.1_ASM176733v1	Firmicutes	Bacilli	Lactobacillales	Streptococcaceae	Streptococcus	Streptococcus suis	Pseudomonas putida JB
GCF_001886975.1	PRJNA224116	SAMN05715224	na	Pseudomonas putida	Complete Genome	2016-11-28	ASM188697v1	ftp://ftp.ncbi.nlm.nih.gov/genomes/all/GCF/001/886/975/GCF_001886975.1_ASM188697v1	Firmicutes	Bacilli	Lactobacillales	Streptococcaceae	Streptococcus	Streptococcus suis	Pseudomonas putida
GCF_002025705.1	PRJNA224116	SAMN06130965	na	Pseudomonas putida	Complete Genome	2017-03-13	ASM202570v1	ftp://ftp.ncbi.nlm.nih.gov/genomes/all/GCF/002/025/705/GCF_002025705.1_ASM202570v1	Firmicutes	Bacilli	Lactobacillales	Streptococcaceae	Streptococcus	Streptococcus suis	Pseudomonas putida
GCF_002356095.1	PRJNA224116	SAMD00023463	na	Pseudomonas putida	Complete Genome	2016-12-06	ASM235609v1	ftp://ftp.ncbi.nlm.nih.gov/genomes/all/GCF/002/356/095/GCF_002356095.1_ASM235609v1	Firmicutes	Bacilli	Lactobacillales	Streptococcaceae	Streptococcus	Streptococcus suis	Pseudomonas putida
GCF_002736045.1	PRJNA224116	SAMN07795048	na	Pseudomonas putida	Complete Genome	2017-10-30	ASM273604v1	ftp://ftp.ncbi.nlm.nih.gov/genomes/all/GCF/002/736/045/GCF_002736045.1_ASM273604v1	Firmicutes	Bacilli	Lactobacillales	Streptococcaceae	Streptococcus	Streptococcus suis	Pseudomonas putida
GCF_002736125.1	PRJNA224116	SAMN07795037	na	Pseudomonas putida	Complete Genome	2017-10-30	ASM273612v1	ftp://ftp.ncbi.nlm.nih.gov/genomes/all/GCF/002/736/125/GCF_002736125.1_ASM273612v1	Proteobacteria	Gammaproteobacteria	Pseudomonadales	Pseudomonadaceae	Pseudomonas	Pseudomonas putida	Pseudomonas putida
GCF_000009125.1	PRJNA224116	SAMEA3138192	representative genome	Ralstonia solanacearum GMI1000	Complete Genome	2003-05-06	ASM912v1	ftp://ftp.ncbi.nlm.nih.gov/genomes/all/GCF/000/009/125/GCF_000009125.1_ASM912v1	Proteobacteria	Betaproteobacteria	Burkholderiales	Burkholderiaceae	Ralstonia	Ralstonia solanacearum	Ralstonia solanacearum GMI1000
GCF_000215325.1	PRJNA224116	SAMN02603411	na	Ralstonia solanacearum Po82	Complete Genome	2011-05-27	ASM21532v1	ftp://ftp.ncbi.nlm.nih.gov/genomes/all/GCF/000/215/325/GCF_000215325.1_ASM21532v1	Proteobacteria	Betaproteobacteria	Burkholderiales	Burkholderiaceae	Ralstonia	Ralstonia solanacearum	Ralstonia solanacearum Po82
GCF_000283475.1	PRJNA224116	SAMEA2272112	na	Ralstonia solanacearum PSI07	Complete Genome	2010-06-22	ASM28347v1	ftp://ftp.ncbi.nlm.nih.gov/genomes/all/GCF/000/283/475/GCF_000283475.1_ASM28347v1	Firmicutes	Bacilli	Lactobacillales	Streptococcaceae	Streptococcus	Streptococcus mutans	Ralstonia solanacearum PSI07
GCF_001299555.1	PRJNA224116	SAMN03402637	na	Ralstonia solanacearum	Complete Genome	2015-09-25	ASM129955v1	ftp://ftp.ncbi.nlm.nih.gov/genomes/all/GCF/001/299/555/GCF_001299555.1_ASM129955v1	Firmicutes	Bacilli	Lactobacillales	Streptococcaceae	Streptococcus	Streptococcus mutans	Ralstonia solanacearum
GCF_001586135.1	PRJNA224116	SAMN04538211	na	Ralstonia solanacearum	Complete Genome	2016-03-10	ASM158613v1	ftp://ftp.ncbi.nlm.nih.gov/genomes/all/GCF/001/586/135/GCF_001586135.1_ASM158613v1	Firmicutes	Bacilli	Lactobacillales	Streptococcaceae	Streptococcus	Streptococcus agalactiae	Ralstonia solanacearum
GCF_001587135.1	PRJNA224116	SAMN04123295	na	Ralstonia solanacearum	Complete Genome	2016-03-11	ASM158713v1	ftp://ftp.ncbi.nlm.nih.gov/genomes/all/GCF/001/587/135/GCF_001587135.1_ASM158713v1	Firmicutes	Bacilli	Lactobacillales	Streptococcaceae	Streptococcus	Streptococcus pneumoniae	Ralstonia solanacearum
GCF_001587155.1	PRJNA224116	SAMN04123299	na	Ralstonia solanacearum	Complete Genome	2016-03-11	ASM158715v1	ftp://ftp.ncbi.nlm.nih.gov/genomes/all/GCF/001/587/155/GCF_001587155.1_ASM158715v1	Firmicutes	Bacilli	Lactobacillales	Streptococcaceae	Streptococcus	Streptococcus pneumoniae	Ralstonia solanacearum
GCF_001663415.1	PRJNA224116	SAMN04537371	na	Ralstonia solanacearum	Complete Genome	2016-06-16	ASM166341v1	ftp://ftp.ncbi.nlm.nih.gov/genomes/all/GCF/001/663/415/GCF_001663415.1_ASM166341v1	Firmicutes	Bacilli	Lactobacillales	Streptococcaceae	Streptococcus	Streptococcus pneumoniae	Ralstonia solanacearum
GCF_001708525.1	PRJNA224116	SAMN04539710	na	Ralstonia solanacearum	Complete Genome	2016-08-23	ASM170852v1	ftp://ftp.ncbi.nlm.nih.gov/genomes/all/GCF/001/708/525/GCF_001708525.1_ASM170852v1	Firmicutes	Bacilli	Lactobacillales	Streptococcaceae	Streptococcus	Streptococcus pneumoniae	Ralstonia solanacearum
GCF_001879565.1	PRJNA224116	SAMD00034391	na	Ralstonia solanacearum OE1-1	Complete Genome	2016-11-16	ASM187956v1	ftp://ftp.ncbi.nlm.nih.gov/genomes/all/GCF/001/879/565/GCF_001879565.1_ASM187956v1	Firmicutes	Bacilli	Lactobacillales	Streptococcaceae	Streptococcus	Streptococcus pneumoniae	Ralstonia solanacearum OE1-1
GCF_001887535.1	PRJNA224116	SAMN05392572	na	Ralstonia solanacearum FJAT-1458	Complete Genome	2016-11-30	ASM188753v1	ftp://ftp.ncbi.nlm.nih.gov/genomes/all/GCF/001/887/535/GCF_001887535.1_ASM188753v1	Firmicutes	Bacilli	Lactobacillales	Streptococcaceae	Streptococcus	Streptococcus pneumoniae	Ralstonia solanacearum FJAT-1458
GCF_001891105.1	PRJNA224116	SAMN03837633	na	Ralstonia solanacearum	Complete Genome	2016-12-08	ASM189110v1	ftp://ftp.ncbi.nlm.nih.gov/genomes/all/GCF/001/891/105/GCF_001891105.1_ASM189110v1	Firmicutes	Bacilli	Lactobacillales	Streptococcaceae	Streptococcus	Streptococcus pneumoniae	Ralstonia solanacearum
GCF_002155245.1	PRJNA224116	SAMN02469793	na	Ralstonia solanacearum FJAT-91	Complete Genome	2017-05-22	ASM215524v1	ftp://ftp.ncbi.nlm.nih.gov/genomes/all/GCF/002/155/245/GCF_002155245.1_ASM215524v1	Firmicutes	Bacilli	Lactobacillales	Streptococcaceae	Streptococcus	Streptococcus pneumoniae	Ralstonia solanacearum FJAT-91
GCF_002162015.1	PRJNA224116	SAMN06610220	na	Ralstonia solanacearum	Complete Genome	2017-05-31	ASM216201v1	ftp://ftp.ncbi.nlm.nih.gov/genomes/all/GCF/002/162/015/GCF_002162015.1_ASM216201v1	Firmicutes	Bacilli	Lactobacillales	Streptococcaceae	Streptococcus	Streptococcus pneumoniae	Ralstonia solanacearum
GCF_002220465.1	PRJNA224116	SAMN05437153	na	Ralstonia solanacearum	Complete Genome	2017-07-18	ASM222046v1	ftp://ftp.ncbi.nlm.nih.gov/genomes/all/GCF/002/220/465/GCF_002220465.1_ASM222046v1	Firmicutes	Bacilli	Lactobacillales	Streptococcaceae	Streptococcus	Streptococcus pneumoniae	Ralstonia solanacearum
GCF_002501565.1	PRJNA224116	SAMN07176573	na	Ralstonia solanacearum	Complete Genome	2017-10-10	ASM250156v1	ftp://ftp.ncbi.nlm.nih.gov/genomes/all/GCF/002/501/565/GCF_002501565.1_ASM250156v1	Firmicutes	Bacilli	Lactobacillales	Streptococcaceae	Streptococcus	Streptococcus pneumoniae	Ralstonia solanacearum
GCF_002549815.1	PRJNA224116	SAMN07189980	na	Ralstonia solanacearum	Complete Genome	2017-10-13	ASM254981v1	ftp://ftp.ncbi.nlm.nih.gov/genomes/all/GCF/002/549/815/GCF_002549815.1_ASM254981v1	Firmicutes	Bacilli	Lactobacillales	Streptococcaceae	Streptococcus	Streptococcus pneumoniae	Ralstonia solanacearum
GCF_002894285.1	PRJNA224116	SAMN08180272	na	Ralstonia solanacearum	Complete Genome	2018-01-22	ASM289428v1	ftp://ftp.ncbi.nlm.nih.gov/genomes/all/GCF/002/894/285/GCF_002894285.1_ASM289428v1	Firmicutes	Bacilli	Lactobacillales	Streptococcaceae	Streptococcus	Streptococcus pneumoniae	Ralstonia solanacearum
GCF_000013785.1	PRJNA224116	SAMN02603910	na	Pseudomonas stutzeri A1501	Complete Genome	2007-04-20	ASM1378v1	ftp://ftp.ncbi.nlm.nih.gov/genomes/all/GCF/000/013/785/GCF_000013785.1_ASM1378v1	Proteobacteria	Gammaproteobacteria	Pseudomonadales	Pseudomonadaceae	Pseudomonas	Pseudomonas stutzeri	Pseudomonas stutzeri A1501
GCF_000195105.1	PRJNA224116	SAMN02603042	na	Pseudomonas stutzeri DSM 4166	Complete Genome	2011-04-05	ASM19510v1	ftp://ftp.ncbi.nlm.nih.gov/genomes/all/GCF/000/195/105/GCF_000195105.1_ASM19510v1	Firmicutes	Bacilli	Lactobacillales	Streptococcaceae	Streptococcus	Streptococcus pneumoniae	Pseudomonas stutzeri DSM 4166
GCF_000219605.1	PRJNA224116	SAMN02603041	representative genome	Pseudomonas stutzeri	Complete Genome	2011-06-29	ASM21960v1	ftp://ftp.ncbi.nlm.nih.gov/genomes/all/GCF/000/219/605/GCF_000219605.1_ASM21960v1	Proteobacteria	Gammaproteobacteria	Pseudomonadales	Pseudomonadaceae	Pseudomonas	Pseudomonas stutzeri	Pseudomonas stutzeri
GCF_000267545.1	PRJNA224116	SAMN02603608	na	Pseudomonas stutzeri CCUG 29243	Complete Genome	2012-06-13	ASM26754v1	ftp://ftp.ncbi.nlm.nih.gov/genomes/all/GCF/000/267/545/GCF_000267545.1_ASM26754v1	Firmicutes	Bacilli	Lactobacillales	Streptococcaceae	Streptococcus	Streptococcus equi	Pseudomonas stutzeri CCUG 29243
GCF_000279165.1	PRJNA224116	SAMN02604107	na	Pseudomonas stutzeri DSM 10701	Complete Genome	2012-07-18	ASM27916v1	ftp://ftp.ncbi.nlm.nih.gov/genomes/all/GCF/000/279/165/GCF_000279165.1_ASM27916v1	Firmicutes	Bacilli	Lactobacillales	Streptococcaceae	Streptococcus	Streptococcus intermedius	Pseudomonas stutzeri DSM 10701
GCF_000327065.1	PRJNA224116	SAMN02232046	na	Pseudomonas stutzeri RCH2	Complete Genome	2012-12-20	ASM32706v1	ftp://ftp.ncbi.nlm.nih.gov/genomes/all/GCF/000/327/065/GCF_000327065.1_ASM32706v1	Proteobacteria	Gammaproteobacteria	Pseudomonadales	Pseudomonadaceae	Pseudomonas	Pseudomonas stutzeri	Pseudomonas stutzeri RCH2
GCF_000590475.1	PRJNA224116	SAMN02673421	representative genome	Pseudomonas stutzeri	Complete Genome	2014-03-12	ASM59047v1	ftp://ftp.ncbi.nlm.nih.gov/genomes/all/GCF/000/590/475/GCF_000590475.1_ASM59047v1	Firmicutes	Bacilli	Lactobacillales	Enterococcaceae	Enterococcus	Enterococcus faecalis	Pseudomonas stutzeri
GCF_000661915.1	PRJNA224116	SAMN02692943	na	Pseudomonas stutzeri	Complete Genome	2014-05-01	ASM66191v1	ftp://ftp.ncbi.nlm.nih.gov/genomes/all/GCF/000/661/915/GCF_000661915.1_ASM66191v1	Firmicutes	Bacilli	Lactobacillales	Enterococcaceae	Enterococcus	Enterococcus faecalis	Pseudomonas stutzeri
GCF_001038645.1	PRJNA224116	SAMN03765687	na	Pseudomonas stutzeri	Complete Genome	2015-06-24	ASM103864v1	ftp://ftp.ncbi.nlm.nih.gov/genomes/all/GCF/001/038/645/GCF_001038645.1_ASM103864v1	Firmicutes	Bacilli	Lactobacillales	Enterococcaceae	Enterococcus	Enterococcus faecalis	Pseudomonas stutzeri
GCF_001648195.1	PRJNA224116	SAMN04979180	na	Pseudomonas stutzeri	Complete Genome	2016-05-18	ASM164819v1	ftp://ftp.ncbi.nlm.nih.gov/genomes/all/GCF/001/648/195/GCF_001648195.1_ASM164819v1	Firmicutes	Bacilli	Lactobacillales	Enterococcaceae	Enterococcus	Enterococcus faecium	Pseudomonas stutzeri
GCF_003001655.1	PRJNA224116	SAMN08644040	na	Pseudomonas stutzeri	Complete Genome	2018-03-15	ASM300165v1	ftp://ftp.ncbi.nlm.nih.gov/genomes/all/GCF/003/001/655/GCF_003001655.1_ASM300165v1	Proteobacteria	Gammaproteobacteria	Pseudomonadales	Pseudomonadaceae	Pseudomonas	Pseudomonas stutzeri	Pseudomonas stutzeri
GCF_000012245.1	PRJNA57931	SAMN02604347	reference genome	Pseudomonas syringae pv. syringae B728a	Complete Genome	2005-05-12	ASM1224v1	ftp://ftp.ncbi.nlm.nih.gov/genomes/all/GCF/000/012/245/GCF_000012245.1_ASM1224v1	Proteobacteria	Gammaproteobacteria	Pseudomonadales	Pseudomonadaceae	Pseudomonas	Pseudomonas syringae	Pseudomonas syringae pv. syringae B728a
GCF_000344335.2	PRJNA224116	SAMN02471921	na	Pseudomonas syringae pv. actinidiae ICMP 9853	Complete Genome	2017-02-07	ASM34433v2	ftp://ftp.ncbi.nlm.nih.gov/genomes/all/GCF/000/344/335/GCF_000344335.2_ASM34433v2	Proteobacteria	Gammaproteobacteria	Pseudomonadales	Pseudomonadaceae	Pseudomonas	Pseudomonas syringae	Pseudomonas syringae pv. actinidiae ICMP 9853
GCF_000344355.2	PRJNA224116	SAMN02471917	na	Pseudomonas syringae pv. actinidiae ICMP 18708	Complete Genome	2016-08-23	ASM34435v2	ftp://ftp.ncbi.nlm.nih.gov/genomes/all/GCF/000/344/355/GCF_000344355.2_ASM34435v2	Proteobacteria	Gammaproteobacteria	Pseudomonadales	Pseudomonadaceae	Pseudomonas	Pseudomonas syringae	Pseudomonas syringae pv. actinidiae ICMP 18708
GCF_000452705.1	PRJNA224116	SAMN02471566	na	Pseudomonas syringae CC1557	Complete Genome	2014-01-16	ASM45270v3	ftp://ftp.ncbi.nlm.nih.gov/genomes/all/GCF/000/452/705/GCF_000452705.1_ASM45270v3	Proteobacteria	Gammaproteobacteria	Pseudomonadales	Pseudomonadaceae	Pseudomonas	Pseudomonas syringae	Pseudomonas syringae CC1557
GCF_000648735.3	PRJNA224116	SAMN02727983	na	Pseudomonas syringae pv. actinidiae ICMP 18884	Complete Genome	2016-09-16	ASM64873v3	ftp://ftp.ncbi.nlm.nih.gov/genomes/all/GCF/000/648/735/GCF_000648735.3_ASM64873v3	Proteobacteria	Gammaproteobacteria	Pseudomonadales	Pseudomonadaceae	Pseudomonas	Pseudomonas syringae	Pseudomonas syringae pv. actinidiae ICMP 18884
GCF_000988395.1	PRJNA224116	SAMN03267749	na	Pseudomonas syringae pv. syringae HS191	Complete Genome	2015-05-06	ASM98839v1	ftp://ftp.ncbi.nlm.nih.gov/genomes/all/GCF/000/988/395/GCF_000988395.1_ASM98839v1	Proteobacteria	Gammaproteobacteria	Pseudomonadales	Pseudomonadaceae	Pseudomonas	Pseudomonas syringae	Pseudomonas syringae pv. syringae HS191
GCF_000988485.1	PRJNA224116	SAMN03267739	na	Pseudomonas syringae pv. syringae B301D	Complete Genome	2015-05-06	ASM98848v1	ftp://ftp.ncbi.nlm.nih.gov/genomes/all/GCF/000/988/485/GCF_000988485.1_ASM98848v1	Proteobacteria	Gammaproteobacteria	Pseudomonadales	Pseudomonadaceae	Pseudomonas	Pseudomonas syringae	Pseudomonas syringae pv. syringae B301D
GCF_001281365.1	PRJNA224116	SAMN04053740	na	Pseudomonas syringae UMAF0158	Complete Genome	2015-09-14	ASM128136v1	ftp://ftp.ncbi.nlm.nih.gov/genomes/all/GCF/001/281/365/GCF_001281365.1_ASM128136v1	Proteobacteria	Gammaproteobacteria	Pseudomonadales	Pseudomonadaceae	Pseudomonas	Pseudomonas syringae	Pseudomonas syringae UMAF0158
GCF_001482725.1	PRJNA224116	SAMN03774723	na	Pseudomonas syringae pv. lapsa	Complete Genome	2015-12-28	ASM148272v1	ftp://ftp.ncbi.nlm.nih.gov/genomes/all/GCF/001/482/725/GCF_001482725.1_ASM148272v1	Proteobacteria	Gammaproteobacteria	Pseudomonadales	Pseudomonadaceae	Pseudomonas	Pseudomonas syringae	Pseudomonas syringae pv. lapsa
GCF_001913215.1	PRJNA224116	SAMN05589874	na	Pseudomonas syringae pv. actinidiae	Complete Genome	2016-12-21	ASM191321v1	ftp://ftp.ncbi.nlm.nih.gov/genomes/all/GCF/001/913/215/GCF_001913215.1_ASM191321v1	Proteobacteria	Gammaproteobacteria	Pseudomonadales	Pseudomonadaceae	Pseudomonas	Pseudomonas syringae	Pseudomonas syringae pv. actinidiae
GCF_001913235.1	PRJNA224116	SAMN05589875	na	Pseudomonas syringae pv. actinidiae	Complete Genome	2016-12-21	ASM191323v1	ftp://ftp.ncbi.nlm.nih.gov/genomes/all/GCF/001/913/235/GCF_001913235.1_ASM191323v1	Proteobacteria	Gammaproteobacteria	Pseudomonadales	Pseudomonadaceae	Pseudomonas	Pseudomonas syringae	Pseudomonas syringae pv. actinidiae
GCF_002024285.1	PRJNA224116	SAMN06323270	na	Pseudomonas syringae pv. actinidiae	Complete Genome	2017-03-09	ASM202428v1	ftp://ftp.ncbi.nlm.nih.gov/genomes/all/GCF/002/024/285/GCF_002024285.1_ASM202428v1	Proteobacteria	Gammaproteobacteria	Pseudomonadales	Pseudomonadaceae	Pseudomonas	Pseudomonas syringae	Pseudomonas syringae pv. actinidiae
GCF_002024305.1	PRJNA224116	SAMN06323273	na	Pseudomonas syringae pv. actinidiae	Complete Genome	2017-03-09	ASM202430v1	ftp://ftp.ncbi.nlm.nih.gov/genomes/all/GCF/002/024/305/GCF_002024305.1_ASM202430v1	Proteobacteria	Gammaproteobacteria	Pseudomonadales	Pseudomonadaceae	Pseudomonas	Pseudomonas syringae	Pseudomonas syringae pv. actinidiae
GCF_002763655.1	PRJNA224116	SAMN07966197	na	Pseudomonas syringae pv. actinidiae	Complete Genome	2017-11-13	ASM276365v1	ftp://ftp.ncbi.nlm.nih.gov/genomes/all/GCF/002/763/655/GCF_002763655.1_ASM276365v1	Proteobacteria	Gammaproteobacteria	Pseudomonadales	Pseudomonadaceae	Pseudomonas	Pseudomonas syringae	Pseudomonas syringae pv. actinidiae
GCF_002905815.2	PRJNA224116	SAMN05861166	na	Pseudomonas syringae pv. syringae	Complete Genome	2018-02-12	ASM290581v2	ftp://ftp.ncbi.nlm.nih.gov/genomes/all/GCF/002/905/815/GCF_002905815.2_ASM290581v2	Proteobacteria	Gammaproteobacteria	Pseudomonadales	Pseudomonadaceae	Pseudomonas	Pseudomonas syringae	Pseudomonas syringae pv. syringae
GCF_900235815.1	PRJNA224116	SAMEA104365496	na	Pseudomonas syringae	Complete Genome	2018-01-30	CFBP3840	ftp://ftp.ncbi.nlm.nih.gov/genomes/all/GCF/900/235/815/GCF_900235815.1_CFBP3840	Proteobacteria	Gammaproteobacteria	Pseudomonadales	Pseudomonadaceae	Pseudomonas	Pseudomonas syringae	Pseudomonas syringae
GCF_900235825.1	PRJNA224116	SAMEA104365387	na	Pseudomonas syringae pv. syringae	Complete Genome	2018-01-30	CFBP4215	ftp://ftp.ncbi.nlm.nih.gov/genomes/all/GCF/900/235/825/GCF_900235825.1_CFBP4215	Proteobacteria	Gammaproteobacteria	Pseudomonadales	Pseudomonadaceae	Pseudomonas	Pseudomonas syringae	Pseudomonas syringae pv. syringae
GCF_900235835.1	PRJNA224116	SAMEA104365390	na	Pseudomonas syringae pv. avii	Complete Genome	2018-01-30	CFBP3846	ftp://ftp.ncbi.nlm.nih.gov/genomes/all/GCF/900/235/835/GCF_900235835.1_CFBP3846	Proteobacteria	Gammaproteobacteria	Pseudomonadales	Pseudomonadaceae	Pseudomonas	Pseudomonas syringae	Pseudomonas syringae pv. avii
GCF_900235865.1	PRJNA224116	SAMEA104365386	na	Pseudomonas syringae pv. syringae	Complete Genome	2018-01-30	CFBP2118	ftp://ftp.ncbi.nlm.nih.gov/genomes/all/GCF/900/235/865/GCF_900235865.1_CFBP2118	Proteobacteria	Gammaproteobacteria	Pseudomonadales	Pseudomonadaceae	Pseudomonas	Pseudomonas syringae	Pseudomonas syringae pv. syringae
GCF_900235885.1	PRJNA224116	SAMEA104365388	na	Pseudomonas syringae pv. cerasicola	Complete Genome	2018-01-30	CFBP6109	ftp://ftp.ncbi.nlm.nih.gov/genomes/all/GCF/900/235/885/GCF_900235885.1_CFBP6109	Proteobacteria	Gammaproteobacteria	Pseudomonadales	Pseudomonadaceae	Pseudomonas	Pseudomonas syringae	Pseudomonas syringae pv. cerasicola
GCF_000020205.1	PRJNA224116	SAMN02598396	representative genome	Ralstonia pickettii 12J	Complete Genome	2008-05-07	ASM2020v1	ftp://ftp.ncbi.nlm.nih.gov/genomes/all/GCF/000/020/205/GCF_000020205.1_ASM2020v1	Proteobacteria	Betaproteobacteria	Burkholderiales	Burkholderiaceae	Ralstonia	Ralstonia pickettii	Ralstonia pickettii 12J
GCF_000023425.1	PRJNA224116	SAMN00000034	na	Ralstonia pickettii 12D	Complete Genome	2009-06-22	ASM2342v1	ftp://ftp.ncbi.nlm.nih.gov/genomes/all/GCF/000/023/425/GCF_000023425.1_ASM2342v1	Proteobacteria	Betaproteobacteria	Burkholderiales	Burkholderiaceae	Ralstonia	Ralstonia pickettii	Ralstonia pickettii 12D
GCF_002393485.1	PRJNA224116	SAMN07312454	na	Ralstonia pickettii	Complete Genome	2017-09-28	ASM239348v1	ftp://ftp.ncbi.nlm.nih.gov/genomes/all/GCF/002/393/485/GCF_002393485.1_ASM239348v1	Proteobacteria	Betaproteobacteria	Burkholderiales	Burkholderiaceae	Ralstonia	Ralstonia pickettii	Ralstonia pickettii
GCF_000297075.2	PRJNA224116	SAMEA4532340	na	Pseudomonas pseudoalcaligenes CECT 5344	Complete Genome	2014-02-04	Ppseudo_final	ftp://ftp.ncbi.nlm.nih.gov/genomes/all/GCF/000/297/075/GCF_000297075.2_Ppseudo_final	Firmicutes	Bacilli	Bacillales	Bacillaceae	Bacillus	Bacillus anthracis	Pseudomonas pseudoalcaligenes CECT 5344
GCF_000953455.1	PRJNA224116	SAMEA2536150	na	Pseudomonas pseudoalcaligenes	Complete Genome	2014-06-12	Ppseudo_Pac	ftp://ftp.ncbi.nlm.nih.gov/genomes/all/GCF/000/953/455/GCF_000953455.1_Ppseudo_Pac	Firmicutes	Bacilli	Bacillales	Bacillaceae	Bacillus	Bacillus anthracis	Pseudomonas pseudoalcaligenes
GCF_002355475.1	PRJNA224116	SAMD00023458	na	Pseudomonas pseudoalcaligenes KF707 = NBRC 110670	Complete Genome	2016-04-05	ASM235547v1	ftp://ftp.ncbi.nlm.nih.gov/genomes/all/GCF/002/355/475/GCF_002355475.1_ASM235547v1	Firmicutes	Bacilli	Bacillales	Bacillaceae	Bacillus	Bacillus anthracis	Pseudomonas pseudoalcaligenes KF707 = NBRC 110670
GCF_000022645.2	PRJNA224116	SAMN02603166	na	Burkholderia glumae BGR1	Complete Genome	2011-07-05	ASM2264v1	ftp://ftp.ncbi.nlm.nih.gov/genomes/all/GCF/000/022/645/GCF_000022645.2_ASM2264v1	Proteobacteria	Betaproteobacteria	Burkholderiales	Burkholderiaceae	Burkholderia	Burkholderia glumae	Burkholderia glumae BGR1
GCF_000835205.1	PRJNA224116	SAMN03081274	na	Burkholderia glumae PG1	Complete Genome	2015-02-10	ASM83520v1	ftp://ftp.ncbi.nlm.nih.gov/genomes/all/GCF/000/835/205/GCF_000835205.1_ASM83520v1	Proteobacteria	Betaproteobacteria	Burkholderiales	Burkholderiaceae	Burkholderia	Burkholderia glumae	Burkholderia glumae PG1
GCF_000960995.1	PRJNA224116	SAMN03012983	na	Burkholderia glumae LMG 2196 = ATCC 33617	Complete Genome	2015-03-24	ASM96099v1	ftp://ftp.ncbi.nlm.nih.gov/genomes/all/GCF/000/960/995/GCF_000960995.1_ASM96099v1	Firmicutes	Bacilli	Bacillales	Bacillaceae	Bacillus	Bacillus anthracis	Burkholderia glumae LMG 2196 = ATCC 33617
GCF_000007145.1	PRJNA57887	SAMN02603845	reference genome	Xanthomonas campestris pv. campestris str. ATCC 33913	Complete Genome	2002-05-24	ASM714v1	ftp://ftp.ncbi.nlm.nih.gov/genomes/all/GCF/000/007/145/GCF_000007145.1_ASM714v1	Proteobacteria	Gammaproteobacteria	Xanthomonadales	Xanthomonadaceae	Xanthomonas	Xanthomonas campestris	Xanthomonas campestris pv. campestris str. ATCC 33913
GCF_000012105.1	PRJNA224116	SAMN02603125	na	Xanthomonas campestris pv. campestris str. 8004	Complete Genome	2005-05-25	ASM1210v1	ftp://ftp.ncbi.nlm.nih.gov/genomes/all/GCF/000/012/105/GCF_000012105.1_ASM1210v1	Proteobacteria	Gammaproteobacteria	Xanthomonadales	Xanthomonadaceae	Xanthomonas	Xanthomonas campestris	Xanthomonas campestris pv. campestris str. 8004
GCF_000070605.1	PRJNA224116	SAMEA3138285	na	Xanthomonas campestris pv. campestris	Complete Genome	2008-02-12	ASM7060v1	ftp://ftp.ncbi.nlm.nih.gov/genomes/all/GCF/000/070/605/GCF_000070605.1_ASM7060v1	Proteobacteria	Gammaproteobacteria	Xanthomonadales	Xanthomonadaceae	Xanthomonas	Xanthomonas campestris	Xanthomonas campestris pv. campestris
GCF_000221965.1	PRJNA224116	SAMN02603062	na	Xanthomonas campestris pv. raphani 756C	Complete Genome	2011-07-29	ASM22196v1	ftp://ftp.ncbi.nlm.nih.gov/genomes/all/GCF/000/221/965/GCF_000221965.1_ASM22196v1	Firmicutes	Bacilli	Bacillales	Bacillaceae	Bacillus	Bacillus cereus	Xanthomonas campestris pv. raphani 756C
GCF_000972745.1	PRJNA224116	SAMN03470070	na	Xanthomonas campestris	Complete Genome	2015-04-16	ASM97274v1	ftp://ftp.ncbi.nlm.nih.gov/genomes/all/GCF/000/972/745/GCF_000972745.1_ASM97274v1	Firmicutes	Bacilli	Bacillales	Bacillaceae	Bacillus	Bacillus cereus	Xanthomonas campestris
GCF_001186415.1	PRJNA224116	SAMN03614209	na	Xanthomonas campestris pv. campestris	Complete Genome	2015-07-24	ASM118641v1	ftp://ftp.ncbi.nlm.nih.gov/genomes/all/GCF/001/186/415/GCF_001186415.1_ASM118641v1	Proteobacteria	Gammaproteobacteria	Xanthomonadales	Xanthomonadaceae	Xanthomonas	Xanthomonas campestris	Xanthomonas campestris pv. campestris
GCF_001186465.1	PRJNA224116	SAMN03614208	na	Xanthomonas campestris pv. campestris	Complete Genome	2015-07-24	ASM118646v1	ftp://ftp.ncbi.nlm.nih.gov/genomes/all/GCF/001/186/465/GCF_001186465.1_ASM118646v1	Proteobacteria	Gammaproteobacteria	Xanthomonadales	Xanthomonadaceae	Xanthomonas	Xanthomonas campestris	Xanthomonas campestris pv. campestris
GCF_002776775.1	PRJNA224116	SAMN05791232	na	Xanthomonas campestris pv. campestris str. CN12	Complete Genome	2017-11-16	ASM277677v1	ftp://ftp.ncbi.nlm.nih.gov/genomes/all/GCF/002/776/775/GCF_002776775.1_ASM277677v1	Firmicutes	Bacilli	Bacillales	Bacillaceae	Bacillus	Bacillus cereus	Xanthomonas campestris pv. campestris str. CN12
GCF_002776835.1	PRJNA224116	SAMN05791239	na	Xanthomonas campestris pv. campestris str. CN18	Complete Genome	2017-11-16	ASM277683v1	ftp://ftp.ncbi.nlm.nih.gov/genomes/all/GCF/002/776/835/GCF_002776835.1_ASM277683v1	Firmicutes	Bacilli	Bacillales	Bacillaceae	Bacillus	Bacillus cereus	Xanthomonas campestris pv. campestris str. CN18
GCF_002879955.1	PRJNA224116	SAMN08322979	na	Xanthomonas campestris pv. campestris	Complete Genome	2018-01-15	ASM287995v1	ftp://ftp.ncbi.nlm.nih.gov/genomes/all/GCF/002/879/955/GCF_002879955.1_ASM287995v1	Proteobacteria	Gammaproteobacteria	Xanthomonadales	Xanthomonadaceae	Xanthomonas	Xanthomonas campestris	Xanthomonas campestris pv. campestris
GCF_001021935.1	PRJNA224116	SAMN02797519	representative genome	Xanthomonas translucens pv. undulosa	Complete Genome	2015-06-08	ASM102193v1	ftp://ftp.ncbi.nlm.nih.gov/genomes/all/GCF/001/021/935/GCF_001021935.1_ASM102193v1	Proteobacteria	Gammaproteobacteria	Xanthomonadales	Xanthomonadaceae	Xanthomonas	Xanthomonas translucens	Xanthomonas translucens pv. undulosa
GCF_900094325.1	PRJNA224116	SAMEA4358958	na	Xanthomonas translucens pv. translucens DSM 18974	Complete Genome	2016-08-03	PBasm1	ftp://ftp.ncbi.nlm.nih.gov/genomes/all/GCF/900/094/325/GCF_900094325.1_PBasm1	Firmicutes	Bacilli	Bacillales	Bacillaceae	Bacillus	Bacillus cereus	Xanthomonas translucens pv. translucens DSM 18974
GCF_000007165.1	PRJNA224116	SAMN02603846	na	Xanthomonas axonopodis pv. citri str. 306	Complete Genome	2002-05-29	ASM716v1	ftp://ftp.ncbi.nlm.nih.gov/genomes/all/GCF/000/007/165/GCF_000007165.1_ASM716v1	Proteobacteria	Gammaproteobacteria	Xanthomonadales	Xanthomonadaceae	Xanthomonas	Xanthomonas citri	Xanthomonas axonopodis pv. citri str. 306
GCF_000349225.1	PRJNA224116	SAMN02603165	na	Xanthomonas citri subsp. citri Aw12879	Complete Genome	2013-03-26	ASM34922v1	ftp://ftp.ncbi.nlm.nih.gov/genomes/all/GCF/000/349/225/GCF_000349225.1_ASM34922v1	Firmicutes	Bacilli	Bacillales	Bacillaceae	Bacillus	Bacillus cereus	Xanthomonas citri subsp. citri Aw12879
GCF_000816885.1	PRJNA224116	SAMN03278355	na	Xanthomonas citri subsp. citri A306	Complete Genome	2015-01-09	ASM81688v1	ftp://ftp.ncbi.nlm.nih.gov/genomes/all/GCF/000/816/885/GCF_000816885.1_ASM81688v1	Firmicutes	Bacilli	Bacillales	Bacillaceae	Bacillus	Bacillus cereus	Xanthomonas citri subsp. citri A306
GCF_000961155.1	PRJNA224116	SAMN02911839	na	Xanthomonas citri subsp. citri	Complete Genome	2015-03-24	ASM96115v1	ftp://ftp.ncbi.nlm.nih.gov/genomes/all/GCF/000/961/155/GCF_000961155.1_ASM96115v1	Proteobacteria	Gammaproteobacteria	Xanthomonadales	Xanthomonadaceae	Xanthomonas	Xanthomonas citri	Xanthomonas citri subsp. citri
GCF_000961175.1	PRJNA224116	SAMN02911838	na	Xanthomonas citri subsp. citri UI6	Complete Genome	2015-03-24	ASM96117v1	ftp://ftp.ncbi.nlm.nih.gov/genomes/all/GCF/000/961/175/GCF_000961175.1_ASM96117v1	Firmicutes	Bacilli	Bacillales	Bacillaceae	Bacillus	Bacillus cereus	Xanthomonas citri subsp. citri UI6
GCF_000961195.1	PRJNA224116	SAMN02911844	na	Xanthomonas citri subsp. citri	Complete Genome	2015-03-24	ASM96119v1	ftp://ftp.ncbi.nlm.nih.gov/genomes/all/GCF/000/961/195/GCF_000961195.1_ASM96119v1	Proteobacteria	Gammaproteobacteria	Xanthomonadales	Xanthomonadaceae	Xanthomonas	Xanthomonas citri	Xanthomonas citri subsp. citri
GCF_000961215.1	PRJNA224116	SAMN02911843	na	Xanthomonas citri subsp. citri	Complete Genome	2015-03-24	ASM96121v1	ftp://ftp.ncbi.nlm.nih.gov/genomes/all/GCF/000/961/215/GCF_000961215.1_ASM96121v1	Proteobacteria	Gammaproteobacteria	Xanthomonadales	Xanthomonadaceae	Xanthomonas	Xanthomonas citri	Xanthomonas citri subsp. citri
GCF_000961235.1	PRJNA224116	SAMN02911842	na	Xanthomonas citri subsp. citri	Complete Genome	2015-03-24	ASM96123v1	ftp://ftp.ncbi.nlm.nih.gov/genomes/all/GCF/000/961/235/GCF_000961235.1_ASM96123v1	Proteobacteria	Gammaproteobacteria	Xanthomonadales	Xanthomonadaceae	Xanthomonas	Xanthomonas citri	Xanthomonas citri subsp. citri
GCF_000961255.1	PRJNA224116	SAMN02911841	na	Xanthomonas citri subsp. citri	Complete Genome	2015-03-24	ASM96125v1	ftp://ftp.ncbi.nlm.nih.gov/genomes/all/GCF/000/961/255/GCF_000961255.1_ASM96125v1	Proteobacteria	Gammaproteobacteria	Xanthomonadales	Xanthomonadaceae	Xanthomonas	Xanthomonas citri	Xanthomonas citri subsp. citri
GCF_000961275.1	PRJNA224116	SAMN02911847	na	Xanthomonas citri subsp. citri	Complete Genome	2015-03-24	ASM96127v1	ftp://ftp.ncbi.nlm.nih.gov/genomes/all/GCF/000/961/275/GCF_000961275.1_ASM96127v1	Proteobacteria	Gammaproteobacteria	Xanthomonadales	Xanthomonadaceae	Xanthomonas	Xanthomonas citri	Xanthomonas citri subsp. citri
GCF_000961295.1	PRJNA224116	SAMN02911837	na	Xanthomonas citri subsp. citri	Complete Genome	2015-03-24	ASM96129v1	ftp://ftp.ncbi.nlm.nih.gov/genomes/all/GCF/000/961/295/GCF_000961295.1_ASM96129v1	Proteobacteria	Gammaproteobacteria	Xanthomonadales	Xanthomonadaceae	Xanthomonas	Xanthomonas citri	Xanthomonas citri subsp. citri
GCF_000961315.1	PRJNA224116	SAMN02911836	na	Xanthomonas citri subsp. citri	Complete Genome	2015-03-24	ASM96131v1	ftp://ftp.ncbi.nlm.nih.gov/genomes/all/GCF/000/961/315/GCF_000961315.1_ASM96131v1	Proteobacteria	Gammaproteobacteria	Xanthomonadales	Xanthomonadaceae	Xanthomonas	Xanthomonas citri	Xanthomonas citri subsp. citri
GCF_000961335.1	PRJNA224116	SAMN02911835	na	Xanthomonas citri subsp. citri	Complete Genome	2015-03-24	ASM96133v1	ftp://ftp.ncbi.nlm.nih.gov/genomes/all/GCF/000/961/335/GCF_000961335.1_ASM96133v1	Proteobacteria	Gammaproteobacteria	Xanthomonadales	Xanthomonadaceae	Xanthomonas	Xanthomonas citri	Xanthomonas citri subsp. citri
GCF_000961355.1	PRJNA224116	SAMN02911834	na	Xanthomonas citri subsp. citri	Complete Genome	2015-03-24	ASM96135v1	ftp://ftp.ncbi.nlm.nih.gov/genomes/all/GCF/000/961/355/GCF_000961355.1_ASM96135v1	Proteobacteria	Gammaproteobacteria	Xanthomonadales	Xanthomonadaceae	Xanthomonas	Xanthomonas citri	Xanthomonas citri subsp. citri
GCF_000961375.1	PRJNA224116	SAMN02911846	na	Xanthomonas citri subsp. citri	Complete Genome	2015-03-24	ASM96137v1	ftp://ftp.ncbi.nlm.nih.gov/genomes/all/GCF/000/961/375/GCF_000961375.1_ASM96137v1	Proteobacteria	Gammaproteobacteria	Xanthomonadales	Xanthomonadaceae	Xanthomonas	Xanthomonas citri	Xanthomonas citri subsp. citri
GCF_000961395.1	PRJNA224116	SAMN02911845	na	Xanthomonas citri subsp. citri	Complete Genome	2015-03-24	ASM96139v1	ftp://ftp.ncbi.nlm.nih.gov/genomes/all/GCF/000/961/395/GCF_000961395.1_ASM96139v1	Proteobacteria	Gammaproteobacteria	Xanthomonadales	Xanthomonadaceae	Xanthomonas	Xanthomonas citri	Xanthomonas citri subsp. citri
GCF_000961415.1	PRJNA224116	SAMN02911840	na	Xanthomonas citri subsp. citri	Complete Genome	2015-03-24	ASM96141v1	ftp://ftp.ncbi.nlm.nih.gov/genomes/all/GCF/000/961/415/GCF_000961415.1_ASM96141v1	Proteobacteria	Gammaproteobacteria	Xanthomonadales	Xanthomonadaceae	Xanthomonas	Xanthomonas citri	Xanthomonas citri subsp. citri
GCF_000961435.1	PRJNA224116	SAMN02911848	na	Xanthomonas citri subsp. citri	Complete Genome	2015-03-24	ASM96143v1	ftp://ftp.ncbi.nlm.nih.gov/genomes/all/GCF/000/961/435/GCF_000961435.1_ASM96143v1	Proteobacteria	Gammaproteobacteria	Xanthomonadales	Xanthomonadaceae	Xanthomonas	Xanthomonas citri	Xanthomonas citri subsp. citri
GCF_000961455.1	PRJNA224116	SAMN02911849	na	Xanthomonas citri subsp. citri	Complete Genome	2015-03-24	ASM96145v1	ftp://ftp.ncbi.nlm.nih.gov/genomes/all/GCF/000/961/455/GCF_000961455.1_ASM96145v1	Proteobacteria	Gammaproteobacteria	Xanthomonadales	Xanthomonadaceae	Xanthomonas	Xanthomonas citri	Xanthomonas citri subsp. citri
GCF_000961475.1	PRJNA224116	SAMN02911850	na	Xanthomonas citri subsp. citri	Complete Genome	2015-03-24	ASM96147v1	ftp://ftp.ncbi.nlm.nih.gov/genomes/all/GCF/000/961/475/GCF_000961475.1_ASM96147v1	Proteobacteria	Gammaproteobacteria	Xanthomonadales	Xanthomonadaceae	Xanthomonas	Xanthomonas citri	Xanthomonas citri subsp. citri
GCF_000961495.1	PRJNA224116	SAMN02911851	na	Xanthomonas citri subsp. citri	Complete Genome	2015-03-24	ASM96149v1	ftp://ftp.ncbi.nlm.nih.gov/genomes/all/GCF/000/961/495/GCF_000961495.1_ASM96149v1	Proteobacteria	Gammaproteobacteria	Xanthomonadales	Xanthomonadaceae	Xanthomonas	Xanthomonas citri	Xanthomonas citri subsp. citri
GCF_001028285.3	PRJNA224116	SAMN03765509	na	Xanthomonas citri subsp. citri	Complete Genome	2016-03-25	ASM102828v3	ftp://ftp.ncbi.nlm.nih.gov/genomes/all/GCF/001/028/285/GCF_001028285.3_ASM102828v3	Proteobacteria	Gammaproteobacteria	Xanthomonadales	Xanthomonadaceae	Xanthomonas	Xanthomonas citri	Xanthomonas citri subsp. citri
GCF_001719145.1	PRJNA224116	SAMN05595756	na	Xanthomonas citri subsp. malvacearum	Complete Genome	2016-09-06	ASM171914v1	ftp://ftp.ncbi.nlm.nih.gov/genomes/all/GCF/001/719/145/GCF_001719145.1_ASM171914v1	Proteobacteria	Gammaproteobacteria	Xanthomonadales	Xanthomonadaceae	Xanthomonas	Xanthomonas citri	Xanthomonas citri subsp. malvacearum
GCF_001854145.1	PRJNA224116	SAMN05722944	na	Xanthomonas citri pv. glycines str. 8ra	Complete Genome	2016-10-26	ASM185414v1	ftp://ftp.ncbi.nlm.nih.gov/genomes/all/GCF/001/854/145/GCF_001854145.1_ASM185414v1	Firmicutes	Bacilli	Bacillales	Bacillaceae	Bacillus	Bacillus subtilis	Xanthomonas citri pv. glycines str. 8ra
GCF_001922045.1	PRJNA224116	SAMN05823143	na	Xanthomonas citri subsp. citri	Complete Genome	2016-12-27	ASM192204v1	ftp://ftp.ncbi.nlm.nih.gov/genomes/all/GCF/001/922/045/GCF_001922045.1_ASM192204v1	Proteobacteria	Gammaproteobacteria	Xanthomonadales	Xanthomonadaceae	Xanthomonas	Xanthomonas citri	Xanthomonas citri subsp. citri
GCF_001922065.1	PRJNA224116	SAMN05823145	na	Xanthomonas citri subsp. citri	Complete Genome	2016-12-27	ASM192206v1	ftp://ftp.ncbi.nlm.nih.gov/genomes/all/GCF/001/922/065/GCF_001922065.1_ASM192206v1	Proteobacteria	Gammaproteobacteria	Xanthomonadales	Xanthomonadaceae	Xanthomonas	Xanthomonas citri	Xanthomonas citri subsp. citri
GCF_001922085.1	PRJNA224116	SAMN05823144	na	Xanthomonas citri subsp. citri	Complete Genome	2016-12-27	ASM192208v1	ftp://ftp.ncbi.nlm.nih.gov/genomes/all/GCF/001/922/085/GCF_001922085.1_ASM192208v1	Proteobacteria	Gammaproteobacteria	Xanthomonadales	Xanthomonadaceae	Xanthomonas	Xanthomonas citri	Xanthomonas citri subsp. citri
GCF_001922105.1	PRJNA224116	SAMN05823148	na	Xanthomonas citri subsp. citri	Complete Genome	2016-12-27	ASM192210v1	ftp://ftp.ncbi.nlm.nih.gov/genomes/all/GCF/001/922/105/GCF_001922105.1_ASM192210v1	Proteobacteria	Gammaproteobacteria	Xanthomonadales	Xanthomonadaceae	Xanthomonas	Xanthomonas citri	Xanthomonas citri subsp. citri
GCF_002139955.1	PRJNA224116	SAMN06685654	na	Xanthomonas citri subsp. citri	Complete Genome	2017-05-15	ASM213995v1	ftp://ftp.ncbi.nlm.nih.gov/genomes/all/GCF/002/139/955/GCF_002139955.1_ASM213995v1	Proteobacteria	Gammaproteobacteria	Xanthomonadales	Xanthomonadaceae	Xanthomonas	Xanthomonas citri	Xanthomonas citri subsp. citri
GCF_002139975.1	PRJNA224116	SAMN06685652	na	Xanthomonas citri subsp. citri	Complete Genome	2017-05-15	ASM213997v1	ftp://ftp.ncbi.nlm.nih.gov/genomes/all/GCF/002/139/975/GCF_002139975.1_ASM213997v1	Proteobacteria	Gammaproteobacteria	Xanthomonadales	Xanthomonadaceae	Xanthomonas	Xanthomonas citri	Xanthomonas citri subsp. citri
GCF_002139995.1	PRJNA224116	SAMN06685696	na	Xanthomonas citri subsp. citri	Complete Genome	2017-05-15	ASM213999v1	ftp://ftp.ncbi.nlm.nih.gov/genomes/all/GCF/002/139/995/GCF_002139995.1_ASM213999v1	Proteobacteria	Gammaproteobacteria	Xanthomonadales	Xanthomonadaceae	Xanthomonas	Xanthomonas citri	Xanthomonas citri subsp. citri
GCF_002163775.1	PRJNA224116	SAMN05179543	na	Xanthomonas citri pv. glycines str. 12-2	Complete Genome	2017-06-02	ASM216377v1	ftp://ftp.ncbi.nlm.nih.gov/genomes/all/GCF/002/163/775/GCF_002163775.1_ASM216377v1	Firmicutes	Bacilli	Bacillales	Bacillaceae	Bacillus	Bacillus thuringiensis	Xanthomonas citri pv. glycines str. 12-2
GCF_002218245.1	PRJNA224116	SAMN07252112	representative genome	Xanthomonas citri pv. vignicola	Complete Genome	2017-07-13	ASM221824v1	ftp://ftp.ncbi.nlm.nih.gov/genomes/all/GCF/002/218/245/GCF_002218245.1_ASM221824v1	Proteobacteria	Gammaproteobacteria	Xanthomonadales	Xanthomonadaceae	Xanthomonas	Xanthomonas citri	Xanthomonas citri pv. vignicola
GCF_002218265.1	PRJNA224116	SAMN07252091	na	Xanthomonas citri pv. vignicola	Complete Genome	2017-07-13	ASM221826v1	ftp://ftp.ncbi.nlm.nih.gov/genomes/all/GCF/002/218/265/GCF_002218265.1_ASM221826v1	Proteobacteria	Gammaproteobacteria	Xanthomonadales	Xanthomonadaceae	Xanthomonas	Xanthomonas citri	Xanthomonas citri pv. vignicola
GCF_002218285.1	PRJNA224116	SAMN07251989	na	Xanthomonas citri pv. vignicola	Complete Genome	2017-07-13	ASM221828v1	ftp://ftp.ncbi.nlm.nih.gov/genomes/all/GCF/002/218/285/GCF_002218285.1_ASM221828v1	Proteobacteria	Gammaproteobacteria	Xanthomonadales	Xanthomonadaceae	Xanthomonas	Xanthomonas citri	Xanthomonas citri pv. vignicola
GCF_002224525.1	PRJNA224116	SAMN04166563	na	Xanthomonas citri subsp. malvacearum	Complete Genome	2017-07-24	ASM222452v1	ftp://ftp.ncbi.nlm.nih.gov/genomes/all/GCF/002/224/525/GCF_002224525.1_ASM222452v1	Proteobacteria	Gammaproteobacteria	Xanthomonadales	Xanthomonadaceae	Xanthomonas	Xanthomonas citri	Xanthomonas citri subsp. malvacearum
GCF_002224545.1	PRJNA224116	SAMN04166615	na	Xanthomonas citri subsp. malvacearum	Complete Genome	2017-07-24	ASM222454v1	ftp://ftp.ncbi.nlm.nih.gov/genomes/all/GCF/002/224/545/GCF_002224545.1_ASM222454v1	Proteobacteria	Gammaproteobacteria	Xanthomonadales	Xanthomonadaceae	Xanthomonas	Xanthomonas citri	Xanthomonas citri subsp. malvacearum
GCF_002288565.1	PRJNA224116	SAMN07447516	na	Xanthomonas citri subsp. malvacearum	Complete Genome	2017-09-08	ASM228856v1	ftp://ftp.ncbi.nlm.nih.gov/genomes/all/GCF/002/288/565/GCF_002288565.1_ASM228856v1	Proteobacteria	Gammaproteobacteria	Xanthomonadales	Xanthomonadaceae	Xanthomonas	Xanthomonas citri	Xanthomonas citri subsp. malvacearum
GCF_002288585.1	PRJNA224116	SAMN07447517	na	Xanthomonas citri subsp. malvacearum	Complete Genome	2017-09-08	ASM228858v1	ftp://ftp.ncbi.nlm.nih.gov/genomes/all/GCF/002/288/585/GCF_002288585.1_ASM228858v1	Proteobacteria	Gammaproteobacteria	Xanthomonadales	Xanthomonadaceae	Xanthomonas	Xanthomonas citri	Xanthomonas citri subsp. malvacearum
GCF_002759175.1	PRJNA224116	SAMN06829859	na	Xanthomonas citri pv. phaseoli var. fuscans	Complete Genome	2017-11-07	ASM275917v1	ftp://ftp.ncbi.nlm.nih.gov/genomes/all/GCF/002/759/175/GCF_002759175.1_ASM275917v1	Proteobacteria	Gammaproteobacteria	Xanthomonadales	Xanthomonadaceae	Xanthomonas	Xanthomonas citri	Xanthomonas citri pv. phaseoli var. fuscans
GCF_002759195.1	PRJNA224116	SAMN06829860	na	Xanthomonas citri pv. phaseoli var. fuscans	Complete Genome	2017-11-07	ASM275919v1	ftp://ftp.ncbi.nlm.nih.gov/genomes/all/GCF/002/759/195/GCF_002759195.1_ASM275919v1	Proteobacteria	Gammaproteobacteria	Xanthomonadales	Xanthomonadaceae	Xanthomonas	Xanthomonas citri	Xanthomonas citri pv. phaseoli var. fuscans
GCF_002759215.1	PRJNA224116	SAMN06829306	na	Xanthomonas citri pv. phaseoli var. fuscans	Complete Genome	2017-11-07	ASM275921v1	ftp://ftp.ncbi.nlm.nih.gov/genomes/all/GCF/002/759/215/GCF_002759215.1_ASM275921v1	Proteobacteria	Gammaproteobacteria	Xanthomonadales	Xanthomonadaceae	Xanthomonas	Xanthomonas citri	Xanthomonas citri pv. phaseoli var. fuscans
GCF_002759235.1	PRJNA224116	SAMN06829862	na	Xanthomonas citri pv. phaseoli var. fuscans	Complete Genome	2017-11-07	ASM275923v1	ftp://ftp.ncbi.nlm.nih.gov/genomes/all/GCF/002/759/235/GCF_002759235.1_ASM275923v1	Proteobacteria	Gammaproteobacteria	Xanthomonadales	Xanthomonadaceae	Xanthomonas	Xanthomonas citri	Xanthomonas citri pv. phaseoli var. fuscans
GCF_002759255.1	PRJNA224116	SAMN06829867	na	Xanthomonas citri pv. phaseoli var. fuscans	Complete Genome	2017-11-07	ASM275925v1	ftp://ftp.ncbi.nlm.nih.gov/genomes/all/GCF/002/759/255/GCF_002759255.1_ASM275925v1	Proteobacteria	Gammaproteobacteria	Xanthomonadales	Xanthomonadaceae	Xanthomonas	Xanthomonas citri	Xanthomonas citri pv. phaseoli var. fuscans
GCF_002759275.1	PRJNA224116	SAMN06829542	na	Xanthomonas citri pv. phaseoli var. fuscans	Complete Genome	2017-11-07	ASM275927v1	ftp://ftp.ncbi.nlm.nih.gov/genomes/all/GCF/002/759/275/GCF_002759275.1_ASM275927v1	Proteobacteria	Gammaproteobacteria	Xanthomonadales	Xanthomonadaceae	Xanthomonas	Xanthomonas citri	Xanthomonas citri pv. phaseoli var. fuscans
GCF_002759295.1	PRJNA224116	SAMN06829585	na	Xanthomonas citri pv. phaseoli var. fuscans	Complete Genome	2017-11-07	ASM275929v1	ftp://ftp.ncbi.nlm.nih.gov/genomes/all/GCF/002/759/295/GCF_002759295.1_ASM275929v1	Proteobacteria	Gammaproteobacteria	Xanthomonadales	Xanthomonadaceae	Xanthomonas	Xanthomonas citri	Xanthomonas citri pv. phaseoli var. fuscans
GCF_002759315.1	PRJNA224116	SAMN06829587	na	Xanthomonas citri pv. phaseoli var. fuscans	Complete Genome	2017-11-07	ASM275931v1	ftp://ftp.ncbi.nlm.nih.gov/genomes/all/GCF/002/759/315/GCF_002759315.1_ASM275931v1	Proteobacteria	Gammaproteobacteria	Xanthomonadales	Xanthomonadaceae	Xanthomonas	Xanthomonas citri	Xanthomonas citri pv. phaseoli var. fuscans
GCF_002759335.1	PRJNA224116	SAMN06829854	na	Xanthomonas citri pv. phaseoli var. fuscans	Complete Genome	2017-11-07	ASM275933v1	ftp://ftp.ncbi.nlm.nih.gov/genomes/all/GCF/002/759/335/GCF_002759335.1_ASM275933v1	Proteobacteria	Gammaproteobacteria	Xanthomonadales	Xanthomonadaceae	Xanthomonas	Xanthomonas citri	Xanthomonas citri pv. phaseoli var. fuscans
GCF_002759355.1	PRJNA224116	SAMN06829861	na	Xanthomonas citri pv. phaseoli var. fuscans	Complete Genome	2017-11-07	ASM275935v1	ftp://ftp.ncbi.nlm.nih.gov/genomes/all/GCF/002/759/355/GCF_002759355.1_ASM275935v1	Proteobacteria	Gammaproteobacteria	Xanthomonadales	Xanthomonadaceae	Xanthomonas	Xanthomonas citri	Xanthomonas citri pv. phaseoli var. fuscans
GCF_002759395.1	PRJNA224116	SAMN06829858	na	Xanthomonas citri pv. phaseoli var. fuscans	Complete Genome	2017-11-07	ASM275939v1	ftp://ftp.ncbi.nlm.nih.gov/genomes/all/GCF/002/759/395/GCF_002759395.1_ASM275939v1	Proteobacteria	Gammaproteobacteria	Xanthomonadales	Xanthomonadaceae	Xanthomonas	Xanthomonas citri	Xanthomonas citri pv. phaseoli var. fuscans
GCF_002759415.1	PRJNA224116	SAMN06829865	na	Xanthomonas citri pv. phaseoli var. fuscans	Complete Genome	2017-11-07	ASM275941v1	ftp://ftp.ncbi.nlm.nih.gov/genomes/all/GCF/002/759/415/GCF_002759415.1_ASM275941v1	Proteobacteria	Gammaproteobacteria	Xanthomonadales	Xanthomonadaceae	Xanthomonas	Xanthomonas citri	Xanthomonas citri pv. phaseoli var. fuscans
GCF_002952295.1	PRJNA224116	SAMN07611881	na	Xanthomonas citri subsp. citri	Complete Genome	2018-02-06	ASM295229v1	ftp://ftp.ncbi.nlm.nih.gov/genomes/all/GCF/002/952/295/GCF_002952295.1_ASM295229v1	Proteobacteria	Gammaproteobacteria	Xanthomonadales	Xanthomonadaceae	Xanthomonas	Xanthomonas citri	Xanthomonas citri subsp. citri
GCF_000010025.1	PRJNA224116	SAMD00061078	na	Xanthomonas oryzae pv. oryzae MAFF 311018	Complete Genome	2006-01-04	ASM1002v1	ftp://ftp.ncbi.nlm.nih.gov/genomes/all/GCF/000/010/025/GCF_000010025.1_ASM1002v1	Proteobacteria	Gammaproteobacteria	Xanthomonadales	Xanthomonadaceae	Xanthomonas	Xanthomonas oryzae	Xanthomonas oryzae pv. oryzae MAFF 311018
GCF_000019585.2	PRJNA224116	SAMN02603061	representative genome	Xanthomonas oryzae pv. oryzae PXO99A	Complete Genome	2015-06-29	ASM1958v2	ftp://ftp.ncbi.nlm.nih.gov/genomes/all/GCF/000/019/585/GCF_000019585.2_ASM1958v2	Proteobacteria	Gammaproteobacteria	Xanthomonadales	Xanthomonadaceae	Xanthomonas	Xanthomonas oryzae	Xanthomonas oryzae pv. oryzae PXO99A
GCF_000168315.3	PRJNA224116	SAMN02603060	na	Xanthomonas oryzae pv. oryzicola BLS256	Complete Genome	2015-06-29	ASM16831v3	ftp://ftp.ncbi.nlm.nih.gov/genomes/all/GCF/000/168/315/GCF_000168315.3_ASM16831v3	Proteobacteria	Gammaproteobacteria	Xanthomonadales	Xanthomonadaceae	Xanthomonas	Xanthomonas oryzae	Xanthomonas oryzae pv. oryzicola BLS256
GCF_000940825.1	PRJNA224116	SAMN02640212	na	Xanthomonas oryzae pv. oryzicola	Complete Genome	2015-03-04	ASM94082v1	ftp://ftp.ncbi.nlm.nih.gov/genomes/all/GCF/000/940/825/GCF_000940825.1_ASM94082v1	Proteobacteria	Gammaproteobacteria	Xanthomonadales	Xanthomonadaceae	Xanthomonas	Xanthomonas oryzae	Xanthomonas oryzae pv. oryzicola
GCF_000948075.1	PRJNA224116	SAMN02616002	na	Xanthomonas oryzae pv. oryzae PXO86	Complete Genome	2015-03-05	ASM94807v1	ftp://ftp.ncbi.nlm.nih.gov/genomes/all/GCF/000/948/075/GCF_000948075.1_ASM94807v1	Proteobacteria	Gammaproteobacteria	Xanthomonadales	Xanthomonadaceae	Xanthomonas	Xanthomonas oryzae	Xanthomonas oryzae pv. oryzae PXO86
GCF_001021915.1	PRJNA224116	SAMN02793996	na	Xanthomonas oryzae pv. oryzicola	Complete Genome	2015-06-08	ASM102191v1	ftp://ftp.ncbi.nlm.nih.gov/genomes/all/GCF/001/021/915/GCF_001021915.1_ASM102191v1	Proteobacteria	Gammaproteobacteria	Xanthomonadales	Xanthomonadaceae	Xanthomonas	Xanthomonas oryzae	Xanthomonas oryzae pv. oryzicola
GCF_001042735.1	PRJNA224116	SAMN03612252	na	Xanthomonas oryzae pv. oryzicola	Complete Genome	2015-06-30	ASM104273v1	ftp://ftp.ncbi.nlm.nih.gov/genomes/all/GCF/001/042/735/GCF_001042735.1_ASM104273v1	Proteobacteria	Gammaproteobacteria	Xanthomonadales	Xanthomonadaceae	Xanthomonas	Xanthomonas oryzae	Xanthomonas oryzae pv. oryzicola
GCF_001042745.1	PRJNA224116	SAMN03612256	na	Xanthomonas oryzae pv. oryzicola	Complete Genome	2015-06-30	ASM104274v1	ftp://ftp.ncbi.nlm.nih.gov/genomes/all/GCF/001/042/745/GCF_001042745.1_ASM104274v1	Proteobacteria	Gammaproteobacteria	Xanthomonadales	Xanthomonadaceae	Xanthomonas	Xanthomonas oryzae	Xanthomonas oryzae pv. oryzicola
GCF_001042775.1	PRJNA224116	SAMN03612248	na	Xanthomonas oryzae pv. oryzicola	Complete Genome	2015-06-30	ASM104277v1	ftp://ftp.ncbi.nlm.nih.gov/genomes/all/GCF/001/042/775/GCF_001042775.1_ASM104277v1	Proteobacteria	Gammaproteobacteria	Xanthomonadales	Xanthomonadaceae	Xanthomonas	Xanthomonas oryzae	Xanthomonas oryzae pv. oryzicola
GCF_001042795.1	PRJNA224116	SAMN03612259	na	Xanthomonas oryzae pv. oryzicola	Complete Genome	2015-06-30	ASM104279v1	ftp://ftp.ncbi.nlm.nih.gov/genomes/all/GCF/001/042/795/GCF_001042795.1_ASM104279v1	Proteobacteria	Gammaproteobacteria	Xanthomonadales	Xanthomonadaceae	Xanthomonas	Xanthomonas oryzae	Xanthomonas oryzae pv. oryzicola
GCF_001042815.1	PRJNA224116	SAMN03612260	na	Xanthomonas oryzae pv. oryzicola	Complete Genome	2015-06-30	ASM104281v1	ftp://ftp.ncbi.nlm.nih.gov/genomes/all/GCF/001/042/815/GCF_001042815.1_ASM104281v1	Proteobacteria	Gammaproteobacteria	Xanthomonadales	Xanthomonadaceae	Xanthomonas	Xanthomonas oryzae	Xanthomonas oryzae pv. oryzicola
GCF_001042835.1	PRJNA224116	SAMN03612287	na	Xanthomonas oryzae pv. oryzicola	Complete Genome	2015-06-30	ASM104283v1	ftp://ftp.ncbi.nlm.nih.gov/genomes/all/GCF/001/042/835/GCF_001042835.1_ASM104283v1	Proteobacteria	Gammaproteobacteria	Xanthomonadales	Xanthomonadaceae	Xanthomonas	Xanthomonas oryzae	Xanthomonas oryzae pv. oryzicola
GCF_001042855.1	PRJNA224116	SAMN03612258	na	Xanthomonas oryzae pv. oryzicola	Complete Genome	2015-06-30	ASM104285v1	ftp://ftp.ncbi.nlm.nih.gov/genomes/all/GCF/001/042/855/GCF_001042855.1_ASM104285v1	Proteobacteria	Gammaproteobacteria	Xanthomonadales	Xanthomonadaceae	Xanthomonas	Xanthomonas oryzae	Xanthomonas oryzae pv. oryzicola
GCF_001042875.1	PRJNA224116	SAMN03612254	na	Xanthomonas oryzae pv. oryzicola	Complete Genome	2015-06-30	ASM104287v1	ftp://ftp.ncbi.nlm.nih.gov/genomes/all/GCF/001/042/875/GCF_001042875.1_ASM104287v1	Proteobacteria	Gammaproteobacteria	Xanthomonadales	Xanthomonadaceae	Xanthomonas	Xanthomonas oryzae	Xanthomonas oryzae pv. oryzicola
GCF_001466505.1	PRJNA224116	SAMN04287888	na	Xanthomonas oryzae pv. oryzae	Complete Genome	2015-12-15	ASM146650v1	ftp://ftp.ncbi.nlm.nih.gov/genomes/all/GCF/001/466/505/GCF_001466505.1_ASM146650v1	Proteobacteria	Gammaproteobacteria	Xanthomonadales	Xanthomonadaceae	Xanthomonas	Xanthomonas oryzae	Xanthomonas oryzae pv. oryzae
GCF_001518895.1	PRJNA224116	SAMN04161335	na	Xanthomonas oryzae pv. oryzae	Complete Genome	2016-01-20	ASM151889v1	ftp://ftp.ncbi.nlm.nih.gov/genomes/all/GCF/001/518/895/GCF_001518895.1_ASM151889v1	Proteobacteria	Gammaproteobacteria	Xanthomonadales	Xanthomonadaceae	Xanthomonas	Xanthomonas oryzae	Xanthomonas oryzae pv. oryzae
GCF_001746595.1	PRJNA224116	SAMN04306145	na	Xanthomonas oryzae pv. oryzae	Complete Genome	2016-09-26	ASM174659v1	ftp://ftp.ncbi.nlm.nih.gov/genomes/all/GCF/001/746/595/GCF_001746595.1_ASM174659v1	Proteobacteria	Gammaproteobacteria	Xanthomonadales	Xanthomonadaceae	Xanthomonas	Xanthomonas oryzae	Xanthomonas oryzae pv. oryzae
GCF_001746615.1	PRJNA224116	SAMN04306146	na	Xanthomonas oryzae pv. oryzae	Complete Genome	2016-09-26	ASM174661v1	ftp://ftp.ncbi.nlm.nih.gov/genomes/all/GCF/001/746/615/GCF_001746615.1_ASM174661v1	Proteobacteria	Gammaproteobacteria	Xanthomonadales	Xanthomonadaceae	Xanthomonas	Xanthomonas oryzae	Xanthomonas oryzae pv. oryzae
GCF_001746635.1	PRJNA224116	SAMN04306147	na	Xanthomonas oryzae pv. oryzae	Complete Genome	2016-09-26	ASM174663v1	ftp://ftp.ncbi.nlm.nih.gov/genomes/all/GCF/001/746/635/GCF_001746635.1_ASM174663v1	Proteobacteria	Gammaproteobacteria	Xanthomonadales	Xanthomonadaceae	Xanthomonas	Xanthomonas oryzae	Xanthomonas oryzae pv. oryzae
GCF_001746655.1	PRJNA224116	SAMN04306148	na	Xanthomonas oryzae pv. oryzae	Complete Genome	2016-09-26	ASM174665v1	ftp://ftp.ncbi.nlm.nih.gov/genomes/all/GCF/001/746/655/GCF_001746655.1_ASM174665v1	Proteobacteria	Gammaproteobacteria	Xanthomonadales	Xanthomonadaceae	Xanthomonas	Xanthomonas oryzae	Xanthomonas oryzae pv. oryzae
GCF_001746695.1	PRJNA224116	SAMN04306150	na	Xanthomonas oryzae pv. oryzae	Complete Genome	2016-09-26	ASM174669v1	ftp://ftp.ncbi.nlm.nih.gov/genomes/all/GCF/001/746/695/GCF_001746695.1_ASM174669v1	Proteobacteria	Gammaproteobacteria	Xanthomonadales	Xanthomonadaceae	Xanthomonas	Xanthomonas oryzae	Xanthomonas oryzae pv. oryzae
GCF_001746715.1	PRJNA224116	SAMN04306151	na	Xanthomonas oryzae pv. oryzae	Complete Genome	2016-09-26	ASM174671v1	ftp://ftp.ncbi.nlm.nih.gov/genomes/all/GCF/001/746/715/GCF_001746715.1_ASM174671v1	Proteobacteria	Gammaproteobacteria	Xanthomonadales	Xanthomonadaceae	Xanthomonas	Xanthomonas oryzae	Xanthomonas oryzae pv. oryzae
GCF_001746735.1	PRJNA224116	SAMN04306152	na	Xanthomonas oryzae pv. oryzae	Complete Genome	2016-09-26	ASM174673v1	ftp://ftp.ncbi.nlm.nih.gov/genomes/all/GCF/001/746/735/GCF_001746735.1_ASM174673v1	Proteobacteria	Gammaproteobacteria	Xanthomonadales	Xanthomonadaceae	Xanthomonas	Xanthomonas oryzae	Xanthomonas oryzae pv. oryzae
GCF_002023005.1	PRJNA224116	SAMN03729481	na	Xanthomonas oryzae pv. oryzae	Complete Genome	2017-03-02	ASM202300v1	ftp://ftp.ncbi.nlm.nih.gov/genomes/all/GCF/002/023/005/GCF_002023005.1_ASM202300v1	Proteobacteria	Gammaproteobacteria	Xanthomonadales	Xanthomonadaceae	Xanthomonas	Xanthomonas oryzae	Xanthomonas oryzae pv. oryzae
GCF_002850075.1	PRJNA224116	SAMN05757029	na	Xanthomonas oryzae pv. oryzae	Complete Genome	2018-01-03	ASM285007v1	ftp://ftp.ncbi.nlm.nih.gov/genomes/all/GCF/002/850/075/GCF_002850075.1_ASM285007v1	Proteobacteria	Gammaproteobacteria	Xanthomonadales	Xanthomonadaceae	Xanthomonas	Xanthomonas oryzae	Xanthomonas oryzae pv. oryzae
GCF_002850095.1	PRJNA224116	SAMN05757035	na	Xanthomonas oryzae pv. oryzae	Complete Genome	2018-01-03	ASM285009v1	ftp://ftp.ncbi.nlm.nih.gov/genomes/all/GCF/002/850/095/GCF_002850095.1_ASM285009v1	Proteobacteria	Gammaproteobacteria	Xanthomonadales	Xanthomonadaceae	Xanthomonas	Xanthomonas oryzae	Xanthomonas oryzae pv. oryzae
GCF_002850115.1	PRJNA224116	SAMN05757028	na	Xanthomonas oryzae pv. oryzae	Complete Genome	2018-01-03	ASM285011v1	ftp://ftp.ncbi.nlm.nih.gov/genomes/all/GCF/002/850/115/GCF_002850115.1_ASM285011v1	Proteobacteria	Gammaproteobacteria	Xanthomonadales	Xanthomonadaceae	Xanthomonas	Xanthomonas oryzae	Xanthomonas oryzae pv. oryzae
GCF_002850135.1	PRJNA224116	SAMN05757032	na	Xanthomonas oryzae pv. oryzae	Complete Genome	2018-01-03	ASM285013v1	ftp://ftp.ncbi.nlm.nih.gov/genomes/all/GCF/002/850/135/GCF_002850135.1_ASM285013v1	Proteobacteria	Gammaproteobacteria	Xanthomonadales	Xanthomonadaceae	Xanthomonas	Xanthomonas oryzae	Xanthomonas oryzae pv. oryzae
GCF_002850155.1	PRJNA224116	SAMN05757033	na	Xanthomonas oryzae pv. oryzae	Complete Genome	2018-01-03	ASM285015v1	ftp://ftp.ncbi.nlm.nih.gov/genomes/all/GCF/002/850/155/GCF_002850155.1_ASM285015v1	Proteobacteria	Gammaproteobacteria	Xanthomonadales	Xanthomonadaceae	Xanthomonas	Xanthomonas oryzae	Xanthomonas oryzae pv. oryzae
GCF_002850175.1	PRJNA224116	SAMN05757034	na	Xanthomonas oryzae pv. oryzae	Complete Genome	2018-01-03	ASM285017v1	ftp://ftp.ncbi.nlm.nih.gov/genomes/all/GCF/002/850/175/GCF_002850175.1_ASM285017v1	Proteobacteria	Gammaproteobacteria	Xanthomonadales	Xanthomonadaceae	Xanthomonas	Xanthomonas oryzae	Xanthomonas oryzae pv. oryzae
GCF_002850195.1	PRJNA224116	SAMN05757030	na	Xanthomonas oryzae pv. oryzae	Complete Genome	2018-01-03	ASM285019v1	ftp://ftp.ncbi.nlm.nih.gov/genomes/all/GCF/002/850/195/GCF_002850195.1_ASM285019v1	Proteobacteria	Gammaproteobacteria	Xanthomonadales	Xanthomonadaceae	Xanthomonas	Xanthomonas oryzae	Xanthomonas oryzae pv. oryzae
GCF_002850215.1	PRJNA224116	SAMN05757031	na	Xanthomonas oryzae pv. oryzae	Complete Genome	2018-01-03	ASM285021v1	ftp://ftp.ncbi.nlm.nih.gov/genomes/all/GCF/002/850/215/GCF_002850215.1_ASM285021v1	Proteobacteria	Gammaproteobacteria	Xanthomonadales	Xanthomonadaceae	Xanthomonas	Xanthomonas oryzae	Xanthomonas oryzae pv. oryzae
GCF_000817975.1	PRJNA224116	SAMN03278357	representative genome	Azotobacter chroococcum NCIMB 8003	Complete Genome	2015-01-14	ASM81797v1	ftp://ftp.ncbi.nlm.nih.gov/genomes/all/GCF/000/817/975/GCF_000817975.1_ASM81797v1	Proteobacteria	Gammaproteobacteria	Pseudomonadales	Pseudomonadaceae	Azotobacter	Azotobacter chroococcum	Azotobacter chroococcum NCIMB 8003
GCF_002220155.1	PRJNA224116	SAMN03775251	na	Azotobacter chroococcum	Complete Genome	2017-07-17	ASM222015v1	ftp://ftp.ncbi.nlm.nih.gov/genomes/all/GCF/002/220/155/GCF_002220155.1_ASM222015v1	Proteobacteria	Gammaproteobacteria	Pseudomonadales	Pseudomonadaceae	Azotobacter	Azotobacter chroococcum	Azotobacter chroococcum
GCF_000021045.1	PRJNA224116	SAMN02604349	na	Azotobacter vinelandii DJ	Complete Genome	2009-04-14	ASM2104v1	ftp://ftp.ncbi.nlm.nih.gov/genomes/all/GCF/000/021/045/GCF_000021045.1_ASM2104v1	Proteobacteria	Gammaproteobacteria	Pseudomonadales	Pseudomonadaceae	Azotobacter	Azotobacter vinelandii	Azotobacter vinelandii DJ
GCF_000380335.1	PRJNA224116	SAMN01889086	representative genome	Azotobacter vinelandii CA	Complete Genome	2013-04-23	ASM38033v1	ftp://ftp.ncbi.nlm.nih.gov/genomes/all/GCF/000/380/335/GCF_000380335.1_ASM38033v1	Proteobacteria	Gammaproteobacteria	Pseudomonadales	Pseudomonadaceae	Azotobacter	Azotobacter vinelandii	Azotobacter vinelandii CA
GCF_000380365.1	PRJNA224116	SAMN01889173	na	Azotobacter vinelandii CA6	Complete Genome	2013-04-23	ASM38036v1	ftp://ftp.ncbi.nlm.nih.gov/genomes/all/GCF/000/380/365/GCF_000380365.1_ASM38036v1	Proteobacteria	Gammaproteobacteria	Pseudomonadales	Pseudomonadaceae	Azotobacter	Azotobacter vinelandii	Azotobacter vinelandii CA6
GCF_000016265.1	PRJNA224116	SAMN02602977	na	Agrobacterium radiobacter K84	Complete Genome	2009-01-27	ASM1626v1	ftp://ftp.ncbi.nlm.nih.gov/genomes/all/GCF/000/016/265/GCF_000016265.1_ASM1626v1	Proteobacteria	Alphaproteobacteria	Rhizobiales	Rhizobiaceae	Agrobacterium	Agrobacterium tumefaciens	Agrobacterium radiobacter K84
GCF_000971565.1	PRJNA224116	SAMN03420836	na	Agrobacterium tumefaciens	Complete Genome	2015-04-13	ASM97156v1	ftp://ftp.ncbi.nlm.nih.gov/genomes/all/GCF/000/971/565/GCF_000971565.1_ASM97156v1	Proteobacteria	Alphaproteobacteria	Rhizobiales	Rhizobiaceae	Agrobacterium	Agrobacterium tumefaciens	Agrobacterium tumefaciens
GCF_001551895.1	PRJNA224116	SAMN04423123	na	Agrobacterium tumefaciens	Complete Genome	2016-02-08	ASM155189v1	ftp://ftp.ncbi.nlm.nih.gov/genomes/all/GCF/001/551/895/GCF_001551895.1_ASM155189v1	Proteobacteria	Alphaproteobacteria	Rhizobiales	Rhizobiaceae	Agrobacterium	Agrobacterium tumefaciens	Agrobacterium tumefaciens
GCF_002943835.1	PRJNA224116	SAMN06761040	na	Agrobacterium tumefaciens	Complete Genome	2018-02-26	ASM294383v1	ftp://ftp.ncbi.nlm.nih.gov/genomes/all/GCF/002/943/835/GCF_002943835.1_ASM294383v1	Proteobacteria	Alphaproteobacteria	Rhizobiales	Rhizobiaceae	Agrobacterium	Agrobacterium tumefaciens	Agrobacterium tumefaciens
GCF_002005205.2	PRJNA224116	SAMN06314224	na	Agrobacterium rhizogenes	Complete Genome	2017-03-01	ASM200520v2	ftp://ftp.ncbi.nlm.nih.gov/genomes/all/GCF/002/005/205/GCF_002005205.2_ASM200520v2	Proteobacteria	Alphaproteobacteria	Rhizobiales	Rhizobiaceae	Agrobacterium	Agrobacterium rhizogenes	Agrobacterium rhizogenes
GCF_000016285.1	PRJNA224116	SAMN02602976	representative genome	Agrobacterium vitis S4	Complete Genome	2009-01-27	ASM1628v1	ftp://ftp.ncbi.nlm.nih.gov/genomes/all/GCF/000/016/285/GCF_000016285.1_ASM1628v1	Proteobacteria	Alphaproteobacteria	Rhizobiales	Rhizobiaceae	Agrobacterium	Agrobacterium vitis	Agrobacterium vitis S4
GCF_000284375.1	PRJNA224116	SAMD00060992	representative genome	Bradyrhizobium japonicum USDA 6	Complete Genome	2011-10-31	ASM28437v1	ftp://ftp.ncbi.nlm.nih.gov/genomes/all/GCF/000/284/375/GCF_000284375.1_ASM28437v1	Proteobacteria	Alphaproteobacteria	Rhizobiales	Bradyrhizobiaceae	Bradyrhizobium	Bradyrhizobium japonicum	Bradyrhizobium japonicum USDA 6
GCF_000807315.1	PRJNA224116	SAMN03262953	na	Bradyrhizobium japonicum	Complete Genome	2014-12-23	ASM80731v1	ftp://ftp.ncbi.nlm.nih.gov/genomes/all/GCF/000/807/315/GCF_000807315.1_ASM80731v1	Proteobacteria	Alphaproteobacteria	Rhizobiales	Bradyrhizobiaceae	Bradyrhizobium	Bradyrhizobium japonicum	Bradyrhizobium japonicum
GCF_001887695.1	PRJNA224116	SAMN05890661	na	Bradyrhizobium japonicum	Complete Genome	2016-11-30	ASM188769v1	ftp://ftp.ncbi.nlm.nih.gov/genomes/all/GCF/001/887/695/GCF_001887695.1_ASM188769v1	Proteobacteria	Alphaproteobacteria	Rhizobiales	Bradyrhizobiaceae	Bradyrhizobium	Bradyrhizobium japonicum	Bradyrhizobium japonicum
GCF_900011245.1	PRJNA224116	SAMEA3647810	na	Bradyrhizobium sp.	Complete Genome	2016-05-12	BF49.v1	ftp://ftp.ncbi.nlm.nih.gov/genomes/all/GCF/900/011/245/GCF_900011245.1_BF49.v1	Proteobacteria	Alphaproteobacteria	Rhizobiales	Bradyrhizobiaceae	Bradyrhizobium	Bradyrhizobium sp.	Bradyrhizobium sp.
GCF_000018545.1	PRJNA59081	SAMN02603283	reference genome	Sinorhizobium fredii NGR234	Complete Genome	2009-04-22	ASM1854v1	ftp://ftp.ncbi.nlm.nih.gov/genomes/all/GCF/000/018/545/GCF_000018545.1_ASM1854v1	Proteobacteria	Alphaproteobacteria	Rhizobiales	Rhizobiaceae	Sinorhizobium	Sinorhizobium fredii	Sinorhizobium fredii NGR234
GCF_002288485.1	PRJNA224116	SAMN07445561	na	Sinorhizobium fredii CCBAU 83666	Complete Genome	2017-09-08	ASM228848v1	ftp://ftp.ncbi.nlm.nih.gov/genomes/all/GCF/002/288/485/GCF_002288485.1_ASM228848v1	Proteobacteria	Alphaproteobacteria	Rhizobiales	Rhizobiaceae	Sinorhizobium	Sinorhizobium fredii	Sinorhizobium fredii CCBAU 83666
GCF_001676765.1	PRJNA224116	SAMN05217717	na	Mesorhizobium loti NZP2037	Complete Genome	2016-06-27	ASM167676v1	ftp://ftp.ncbi.nlm.nih.gov/genomes/all/GCF/001/676/765/GCF_001676765.1_ASM167676v1	Proteobacteria	Alphaproteobacteria	Rhizobiales	Phyllobacteriaceae	Mesorhizobium	Mesorhizobium loti	Mesorhizobium loti NZP2037
GCF_000006965.1	PRJNA57603	SAMEA3283068	reference genome	Sinorhizobium meliloti 1021	Complete Genome	2003-05-06	ASM696v1	ftp://ftp.ncbi.nlm.nih.gov/genomes/all/GCF/000/006/965/GCF_000006965.1_ASM696v1	Proteobacteria	Alphaproteobacteria	Rhizobiales	Rhizobiaceae	Sinorhizobium	Sinorhizobium meliloti	Sinorhizobium meliloti 1021
GCF_000218265.1	PRJNA224116	SAMN02603056	na	Sinorhizobium meliloti SM11	Complete Genome	2011-06-14	ASM21826v1	ftp://ftp.ncbi.nlm.nih.gov/genomes/all/GCF/000/218/265/GCF_000218265.1_ASM21826v1	Proteobacteria	Alphaproteobacteria	Rhizobiales	Rhizobiaceae	Sinorhizobium	Sinorhizobium meliloti	Sinorhizobium meliloti SM11
GCF_000304415.1	PRJNA224116	SAMEA2272434	na	Sinorhizobium meliloti Rm41	Complete Genome	2012-09-28	RM41	ftp://ftp.ncbi.nlm.nih.gov/genomes/all/GCF/000/304/415/GCF_000304415.1_RM41	Firmicutes	Bacilli	Bacillales	Listeriaceae	Listeria	Listeria ivanovii	Sinorhizobium meliloti Rm41
GCF_000320385.2	PRJNA224116	SAMN02603224	na	Sinorhizobium meliloti GR4	Complete Genome	2015-07-08	ASM32038v2	ftp://ftp.ncbi.nlm.nih.gov/genomes/all/GCF/000/320/385/GCF_000320385.2_ASM32038v2	Firmicutes	Bacilli	Bacillales	Listeriaceae	Listeria	Listeria ivanovii	Sinorhizobium meliloti GR4
GCF_000346065.1	PRJNA224116	SAMN02603522	na	Sinorhizobium meliloti 2011	Complete Genome	2013-03-08	ASM34606v1	ftp://ftp.ncbi.nlm.nih.gov/genomes/all/GCF/000/346/065/GCF_000346065.1_ASM34606v1	Firmicutes	Bacilli	Bacillales	Listeriaceae	Listeria	Listeria ivanovii	Sinorhizobium meliloti 2011
GCF_000747295.1	PRJNA224116	SAMN02952139	na	Sinorhizobium meliloti	Complete Genome	2014-09-03	ASM74729v1	ftp://ftp.ncbi.nlm.nih.gov/genomes/all/GCF/000/747/295/GCF_000747295.1_ASM74729v1	Firmicutes	Bacilli	Bacillales	Listeriaceae	Listeria	Listeria monocytogenes	Sinorhizobium meliloti
GCF_001050915.2	PRJNA224116	SAMEA3146337	na	Sinorhizobium meliloti RU11/001	Complete Genome	2017-06-16	ASM105091v2	ftp://ftp.ncbi.nlm.nih.gov/genomes/all/GCF/001/050/915/GCF_001050915.2_ASM105091v2	Firmicutes	Bacilli	Bacillales	Listeriaceae	Listeria	Listeria monocytogenes	Sinorhizobium meliloti RU11001
GCF_002197025.1	PRJNA224116	SAMN07175169	na	Sinorhizobium meliloti	Complete Genome	2017-06-16	ASM219702v1	ftp://ftp.ncbi.nlm.nih.gov/genomes/all/GCF/002/197/025/GCF_002197025.1_ASM219702v1	Firmicutes	Bacilli	Bacillales	Listeriaceae	Listeria	Listeria monocytogenes	Sinorhizobium meliloti
GCF_002197045.1	PRJNA224116	SAMN07175165	na	Sinorhizobium meliloti	Complete Genome	2017-06-16	ASM219704v1	ftp://ftp.ncbi.nlm.nih.gov/genomes/all/GCF/002/197/045/GCF_002197045.1_ASM219704v1	Firmicutes	Bacilli	Bacillales	Listeriaceae	Listeria	Listeria monocytogenes	Sinorhizobium meliloti
GCF_002197065.1	PRJNA224116	SAMN07175168	na	Sinorhizobium meliloti	Complete Genome	2017-06-16	ASM219706v1	ftp://ftp.ncbi.nlm.nih.gov/genomes/all/GCF/002/197/065/GCF_002197065.1_ASM219706v1	Firmicutes	Bacilli	Bacillales	Listeriaceae	Listeria	Listeria monocytogenes	Sinorhizobium meliloti
GCF_002197085.1	PRJNA224116	SAMN07175164	na	Sinorhizobium meliloti	Complete Genome	2017-06-16	ASM219708v1	ftp://ftp.ncbi.nlm.nih.gov/genomes/all/GCF/002/197/085/GCF_002197085.1_ASM219708v1	Firmicutes	Bacilli	Bacillales	Listeriaceae	Listeria	Listeria seeligeri	Sinorhizobium meliloti
GCF_002197105.1	PRJNA224116	SAMN07175161	na	Sinorhizobium meliloti	Complete Genome	2017-06-16	ASM219710v1	ftp://ftp.ncbi.nlm.nih.gov/genomes/all/GCF/002/197/105/GCF_002197105.1_ASM219710v1	Proteobacteria	Alphaproteobacteria	Rhizobiales	Rhizobiaceae	Sinorhizobium	Sinorhizobium meliloti	Sinorhizobium meliloti
GCF_002197125.1	PRJNA224116	SAMN07175163	na	Sinorhizobium meliloti	Complete Genome	2017-06-16	ASM219712v1	ftp://ftp.ncbi.nlm.nih.gov/genomes/all/GCF/002/197/125/GCF_002197125.1_ASM219712v1	Firmicutes	Bacilli	Bacillales	Listeriaceae	Listeria	Listeria welshimeri	Sinorhizobium meliloti
GCF_002197145.1	PRJNA224116	SAMN07175166	na	Sinorhizobium meliloti	Complete Genome	2017-06-16	ASM219714v1	ftp://ftp.ncbi.nlm.nih.gov/genomes/all/GCF/002/197/145/GCF_002197145.1_ASM219714v1	Proteobacteria	Alphaproteobacteria	Rhizobiales	Rhizobiaceae	Sinorhizobium	Sinorhizobium meliloti	Sinorhizobium meliloti
GCF_002197165.1	PRJNA224116	SAMN07175160	na	Sinorhizobium meliloti	Complete Genome	2017-06-16	ASM219716v1	ftp://ftp.ncbi.nlm.nih.gov/genomes/all/GCF/002/197/165/GCF_002197165.1_ASM219716v1	Firmicutes	Erysipelotrichia	Erysipelotrichales	Erysipelotrichaceae	Erysipelothrix	Erysipelothrix rhusiopathiae	Sinorhizobium meliloti
GCF_002197445.1	PRJNA224116	SAMN07175167	na	Sinorhizobium meliloti	Complete Genome	2017-06-16	ASM219744v1	ftp://ftp.ncbi.nlm.nih.gov/genomes/all/GCF/002/197/445/GCF_002197445.1_ASM219744v1	Proteobacteria	Alphaproteobacteria	Rhizobiales	Rhizobiaceae	Sinorhizobium	Sinorhizobium meliloti	Sinorhizobium meliloti
GCF_002197465.1	PRJNA224116	SAMN07175162	na	Sinorhizobium meliloti	Complete Genome	2017-06-16	ASM219746v1	ftp://ftp.ncbi.nlm.nih.gov/genomes/all/GCF/002/197/465/GCF_002197465.1_ASM219746v1	Proteobacteria	Alphaproteobacteria	Rhizobiales	Rhizobiaceae	Sinorhizobium	Sinorhizobium meliloti	Sinorhizobium meliloti
GCF_002215195.1	PRJNA224116	SAMN06284128	na	Sinorhizobium meliloti	Complete Genome	2017-07-06	ASM221519v1	ftp://ftp.ncbi.nlm.nih.gov/genomes/all/GCF/002/215/195/GCF_002215195.1_ASM221519v1	Proteobacteria	Alphaproteobacteria	Rhizobiales	Rhizobiaceae	Sinorhizobium	Sinorhizobium meliloti	Sinorhizobium meliloti
GCF_002302355.1	PRJNA224116	SAMN06227501	na	Sinorhizobium meliloti	Complete Genome	2017-09-14	ASM230235v1	ftp://ftp.ncbi.nlm.nih.gov/genomes/all/GCF/002/302/355/GCF_002302355.1_ASM230235v1	Proteobacteria	Alphaproteobacteria	Rhizobiales	Rhizobiaceae	Sinorhizobium	Sinorhizobium meliloti	Sinorhizobium meliloti
GCF_002302375.1	PRJNA224116	SAMN06229775	na	Sinorhizobium meliloti	Complete Genome	2017-09-14	ASM230237v1	ftp://ftp.ncbi.nlm.nih.gov/genomes/all/GCF/002/302/375/GCF_002302375.1_ASM230237v1	Proteobacteria	Alphaproteobacteria	Rhizobiales	Rhizobiaceae	Sinorhizobium	Sinorhizobium meliloti	Sinorhizobium meliloti
GCF_000009265.1	PRJNA224116	SAMEA1705944	na	Rhizobium leguminosarum bv. viciae 3841	Complete Genome	2006-09-20	ASM926v1	ftp://ftp.ncbi.nlm.nih.gov/genomes/all/GCF/000/009/265/GCF_000009265.1_ASM926v1	Proteobacteria	Alphaproteobacteria	Rhizobiales	Rhizobiaceae	Rhizobium	Rhizobium leguminosarum	Rhizobium leguminosarum bv. viciae 3841
GCF_000021345.1	PRJNA224116	SAMN00000679	representative genome	Rhizobium leguminosarum bv. trifolii WSM2304	Complete Genome	2008-10-16	ASM2134v1	ftp://ftp.ncbi.nlm.nih.gov/genomes/all/GCF/000/021/345/GCF_000021345.1_ASM2134v1	Proteobacteria	Alphaproteobacteria	Rhizobiales	Rhizobiaceae	Rhizobium	Rhizobium leguminosarum	Rhizobium leguminosarum bv. trifolii WSM2304
GCF_000023185.1	PRJNA224116	SAMN00000703	na	Rhizobium leguminosarum bv. trifolii WSM1325	Complete Genome	2009-06-22	ASM2318v1	ftp://ftp.ncbi.nlm.nih.gov/genomes/all/GCF/000/023/185/GCF_000023185.1_ASM2318v1	Proteobacteria	Alphaproteobacteria	Rhizobiales	Rhizobiaceae	Rhizobium	Rhizobium leguminosarum	Rhizobium leguminosarum bv. trifolii WSM1325
GCF_000517605.1	PRJNA224116	SAMN02769650	representative genome	Rhizobium leguminosarum bv. trifolii WSM1689	Complete Genome	2014-01-13	ASM51760v1	ftp://ftp.ncbi.nlm.nih.gov/genomes/all/GCF/000/517/605/GCF_000517605.1_ASM51760v1	Actinobacteria	Actinobacteria	Bifidobacteriales	Bifidobacteriaceae	Bifidobacterium	Bifidobacterium dentium	Rhizobium leguminosarum bv. trifolii WSM1689
GCF_000520875.1	PRJNA224116	SAMN02769652	na	Rhizobium leguminosarum bv. trifolii CB782	Complete Genome	2014-01-16	ASM52087v1	ftp://ftp.ncbi.nlm.nih.gov/genomes/all/GCF/000/520/875/GCF_000520875.1_ASM52087v1	Proteobacteria	Alphaproteobacteria	Rhizobiales	Rhizobiaceae	Rhizobium	Rhizobium leguminosarum	Rhizobium leguminosarum bv. trifolii CB782
GCF_001890425.1	PRJNA224116	SAMN05990783	na	Rhizobium leguminosarum	Complete Genome	2016-12-07	ASM189042v1	ftp://ftp.ncbi.nlm.nih.gov/genomes/all/GCF/001/890/425/GCF_001890425.1_ASM189042v1	Proteobacteria	Alphaproteobacteria	Rhizobiales	Rhizobiaceae	Rhizobium	Rhizobium leguminosarum	Rhizobium leguminosarum
GCF_002240185.1	PRJNA224116	SAMN04849238	na	Rhizobium leguminosarum bv. viciae	Complete Genome	2017-08-02	ASM224018v1	ftp://ftp.ncbi.nlm.nih.gov/genomes/all/GCF/002/240/185/GCF_002240185.1_ASM224018v1	Proteobacteria	Alphaproteobacteria	Rhizobiales	Rhizobiaceae	Rhizobium	Rhizobium leguminosarum	Rhizobium leguminosarum bv. viciae
GCF_002243365.1	PRJNA224116	SAMN07414824	na	Rhizobium leguminosarum bv. viciae	Complete Genome	2017-08-08	ASM224336v1	ftp://ftp.ncbi.nlm.nih.gov/genomes/all/GCF/002/243/365/GCF_002243365.1_ASM224336v1	Proteobacteria	Alphaproteobacteria	Rhizobiales	Rhizobiaceae	Rhizobium	Rhizobium leguminosarum	Rhizobium leguminosarum bv. viciae
GCF_002948295.1	PRJNA224116	SAMN07965043	na	Rhizobium leguminosarum bv. viciae	Complete Genome	2018-02-12	ASM294829v1	ftp://ftp.ncbi.nlm.nih.gov/genomes/all/GCF/002/948/295/GCF_002948295.1_ASM294829v1	Proteobacteria	Alphaproteobacteria	Rhizobiales	Rhizobiaceae	Rhizobium	Rhizobium leguminosarum	Rhizobium leguminosarum bv. viciae
GCF_002953715.1	PRJNA224116	SAMN07985393	na	Rhizobium leguminosarum	Complete Genome	2018-01-31	ASM295371v1	ftp://ftp.ncbi.nlm.nih.gov/genomes/all/GCF/002/953/715/GCF_002953715.1_ASM295371v1	Actinobacteria	Actinobacteria	Corynebacteriales	Corynebacteriaceae	Corynebacterium	Corynebacterium diphtheriae	Rhizobium leguminosarum
GCF_000172715.2	PRJNA224116	SAMN02469449	na	Rhizobium phaseoli Brasil 5	Complete Genome	2017-04-27	ASM17271v2	ftp://ftp.ncbi.nlm.nih.gov/genomes/all/GCF/000/172/715/GCF_000172715.2_ASM17271v2	Proteobacteria	Alphaproteobacteria	Rhizobiales	Rhizobiaceae	Rhizobium	Rhizobium phaseoli	Rhizobium phaseoli Brasil 5
GCF_001664105.1	PRJNA224116	SAMN03998625	na	Rhizobium phaseoli	Complete Genome	2016-06-17	ASM166410v1	ftp://ftp.ncbi.nlm.nih.gov/genomes/all/GCF/001/664/105/GCF_001664105.1_ASM166410v1	Actinobacteria	Actinobacteria	Corynebacteriales	Corynebacteriaceae	Corynebacterium	Corynebacterium diphtheriae	Rhizobium phaseoli
GCF_001664125.1	PRJNA224116	SAMN03998628	na	Rhizobium phaseoli	Complete Genome	2016-06-17	ASM166412v1	ftp://ftp.ncbi.nlm.nih.gov/genomes/all/GCF/001/664/125/GCF_001664125.1_ASM166412v1	Actinobacteria	Actinobacteria	Corynebacteriales	Corynebacteriaceae	Corynebacterium	Corynebacterium diphtheriae	Rhizobium phaseoli
GCF_001664165.1	PRJNA224116	SAMN03998624	na	Rhizobium phaseoli	Complete Genome	2016-06-17	ASM166416v1	ftp://ftp.ncbi.nlm.nih.gov/genomes/all/GCF/001/664/165/GCF_001664165.1_ASM166416v1	Actinobacteria	Actinobacteria	Corynebacteriales	Corynebacteriaceae	Corynebacterium	Corynebacterium diphtheriae	Rhizobium phaseoli
GCF_001664185.1	PRJNA224116	SAMN03998636	na	Rhizobium phaseoli	Complete Genome	2016-06-17	ASM166418v1	ftp://ftp.ncbi.nlm.nih.gov/genomes/all/GCF/001/664/185/GCF_001664185.1_ASM166418v1	Actinobacteria	Actinobacteria	Corynebacteriales	Corynebacteriaceae	Corynebacterium	Corynebacterium diphtheriae	Rhizobium phaseoli
GCF_001664205.1	PRJNA224116	SAMN03998633	na	Rhizobium phaseoli	Complete Genome	2016-06-17	ASM166420v1	ftp://ftp.ncbi.nlm.nih.gov/genomes/all/GCF/001/664/205/GCF_001664205.1_ASM166420v1	Actinobacteria	Actinobacteria	Corynebacteriales	Corynebacteriaceae	Corynebacterium	Corynebacterium diphtheriae	Rhizobium phaseoli
GCF_001664225.1	PRJNA224116	SAMN03998635	na	Rhizobium phaseoli	Complete Genome	2016-06-17	ASM166422v1	ftp://ftp.ncbi.nlm.nih.gov/genomes/all/GCF/001/664/225/GCF_001664225.1_ASM166422v1	Actinobacteria	Actinobacteria	Corynebacteriales	Corynebacteriaceae	Corynebacterium	Corynebacterium diphtheriae	Rhizobium phaseoli
GCF_001664245.1	PRJNA224116	SAMN03998632	na	Rhizobium phaseoli	Complete Genome	2016-06-17	ASM166424v1	ftp://ftp.ncbi.nlm.nih.gov/genomes/all/GCF/001/664/245/GCF_001664245.1_ASM166424v1	Actinobacteria	Actinobacteria	Corynebacteriales	Corynebacteriaceae	Corynebacterium	Corynebacterium diphtheriae	Rhizobium phaseoli
GCF_001664285.1	PRJNA224116	SAMN03998630	na	Rhizobium phaseoli	Complete Genome	2016-06-17	ASM166428v1	ftp://ftp.ncbi.nlm.nih.gov/genomes/all/GCF/001/664/285/GCF_001664285.1_ASM166428v1	Actinobacteria	Actinobacteria	Corynebacteriales	Corynebacteriaceae	Corynebacterium	Corynebacterium diphtheriae	Rhizobium phaseoli
GCF_001664365.1	PRJNA224116	SAMN03998626	na	Rhizobium phaseoli	Complete Genome	2016-06-17	ASM166436v1	ftp://ftp.ncbi.nlm.nih.gov/genomes/all/GCF/001/664/365/GCF_001664365.1_ASM166436v1	Actinobacteria	Actinobacteria	Corynebacteriales	Corynebacteriaceae	Corynebacterium	Corynebacterium diphtheriae	Rhizobium phaseoli
GCF_001664385.1	PRJNA224116	SAMN03998634	na	Rhizobium phaseoli	Complete Genome	2016-06-17	ASM166438v1	ftp://ftp.ncbi.nlm.nih.gov/genomes/all/GCF/001/664/385/GCF_001664385.1_ASM166438v1	Proteobacteria	Alphaproteobacteria	Rhizobiales	Rhizobiaceae	Rhizobium	Rhizobium phaseoli	Rhizobium phaseoli
GCF_001664405.1	PRJNA224116	SAMN03998627	na	Rhizobium phaseoli	Complete Genome	2016-06-17	ASM166440v1	ftp://ftp.ncbi.nlm.nih.gov/genomes/all/GCF/001/664/405/GCF_001664405.1_ASM166440v1	Proteobacteria	Alphaproteobacteria	Rhizobiales	Rhizobiaceae	Rhizobium	Rhizobium phaseoli	Rhizobium phaseoli
GCF_001664425.1	PRJNA224116	SAMN03998629	na	Rhizobium phaseoli	Complete Genome	2016-06-17	ASM166442v1	ftp://ftp.ncbi.nlm.nih.gov/genomes/all/GCF/001/664/425/GCF_001664425.1_ASM166442v1	Proteobacteria	Alphaproteobacteria	Rhizobiales	Rhizobiaceae	Rhizobium	Rhizobium phaseoli	Rhizobium phaseoli
GCF_001664445.1	PRJNA224116	SAMN03998631	na	Rhizobium phaseoli	Complete Genome	2016-06-17	ASM166444v1	ftp://ftp.ncbi.nlm.nih.gov/genomes/all/GCF/001/664/445/GCF_001664445.1_ASM166444v1	Actinobacteria	Actinobacteria	Corynebacteriales	Corynebacteriaceae	Corynebacterium	Corynebacterium pseudotuberculosis	Rhizobium phaseoli
GCF_000330885.1	PRJNA224116	SAMN02604105	representative genome	Rhizobium tropici CIAT 899	Complete Genome	2013-01-03	ASM33088v1	ftp://ftp.ncbi.nlm.nih.gov/genomes/all/GCF/000/330/885/GCF_000330885.1_ASM33088v1	Proteobacteria	Alphaproteobacteria	Rhizobiales	Rhizobiaceae	Rhizobium	Rhizobium tropici	Rhizobium tropici CIAT 899
GCF_000731295.1	PRJNA224116	SAMEA3139072	na	Neorhizobium galegae bv. officinalis bv. officinalis str. HAMBI 1141	Complete Genome	2014-06-25	RG1141_Ch_pA_pB	ftp://ftp.ncbi.nlm.nih.gov/genomes/all/GCF/000/731/295/GCF_000731295.1_RG1141_Ch_pA_pB	Proteobacteria	Alphaproteobacteria	Rhizobiales	Rhizobiaceae	Neorhizobium	Neorhizobium galegae	Neorhizobium galegae bv. officinalis bv. officinalis str. HAMBI 1141
GCF_000731315.1	PRJNA224116	SAMEA3139073	representative genome	Neorhizobium galegae bv. orientalis str. HAMBI 540	Complete Genome	2014-06-25	RG540_Ch_pA	ftp://ftp.ncbi.nlm.nih.gov/genomes/all/GCF/000/731/315/GCF_000731315.1_RG540_Ch_pA	Proteobacteria	Alphaproteobacteria	Rhizobiales	Rhizobiaceae	Neorhizobium	Neorhizobium galegae	Neorhizobium galegae bv. orientalis str. HAMBI 540
GCF_000013705.1	PRJNA224116	SAMN02598256	na	Methylobacillus flagellatus KT	Complete Genome	2006-04-10	ASM1370v1	ftp://ftp.ncbi.nlm.nih.gov/genomes/all/GCF/000/013/705/GCF_000013705.1_ASM1370v1	Proteobacteria	Betaproteobacteria	Nitrosomonadales	Methylophilaceae	Methylobacillus	Methylobacillus flagellatus	Methylobacillus flagellatus KT
GCF_000018845.1	PRJNA224116	SAMN00000030	na	Methylobacterium extorquens PA1	Complete Genome	2007-12-20	ASM1884v1	ftp://ftp.ncbi.nlm.nih.gov/genomes/all/GCF/000/018/845/GCF_000018845.1_ASM1884v1	Proteobacteria	Alphaproteobacteria	Rhizobiales	Methylobacteriaceae	Methylobacterium	Methylobacterium extorquens	Methylobacterium extorquens PA1
GCF_000021845.1	PRJNA224116	SAMN00000037	na	Methylobacterium extorquens CM4	Complete Genome	2008-12-19	ASM2184v1	ftp://ftp.ncbi.nlm.nih.gov/genomes/all/GCF/000/021/845/GCF_000021845.1_ASM2184v1	Proteobacteria	Alphaproteobacteria	Rhizobiales	Methylobacteriaceae	Methylobacterium	Methylobacterium extorquens	Methylobacterium extorquens CM4
GCF_000022685.1	PRJNA224116	SAMN02604258	na	Methylobacterium extorquens AM1	Complete Genome	2009-06-17	ASM2268v1	ftp://ftp.ncbi.nlm.nih.gov/genomes/all/GCF/000/022/685/GCF_000022685.1_ASM2268v1	Proteobacteria	Alphaproteobacteria	Rhizobiales	Methylobacteriaceae	Methylobacterium	Methylobacterium extorquens	Methylobacterium extorquens AM1
GCF_000083545.1	PRJNA224116	SAMEA3138288	na	Methylobacterium extorquens DM4	Complete Genome	2009-07-17	ASM8354v1	ftp://ftp.ncbi.nlm.nih.gov/genomes/all/GCF/000/083/545/GCF_000083545.1_ASM8354v1	Proteobacteria	Alphaproteobacteria	Rhizobiales	Methylobacteriaceae	Methylobacterium	Methylobacterium extorquens	Methylobacterium extorquens DM4
GCF_001971665.1	PRJNA224116	SAMN06210717	na	Methylobacterium extorquens	Complete Genome	2017-01-26	ASM197166v1	ftp://ftp.ncbi.nlm.nih.gov/genomes/all/GCF/001/971/665/GCF_001971665.1_ASM197166v1	Actinobacteria	Actinobacteria	Corynebacteriales	Mycobacteriaceae	Mycobacterium	Mycobacterium avium	Methylobacterium extorquens
GCF_900234795.1	PRJNA224116	SAMEA104358467	na	Methylobacterium extorquens	Complete Genome	2017-12-20	TK0001_PRJEB23178_v1	ftp://ftp.ncbi.nlm.nih.gov/genomes/all/GCF/900/234/795/GCF_900234795.1_TK0001_PRJEB23178_v1	Actinobacteria	Actinobacteria	Corynebacteriales	Mycobacteriaceae	Mycobacterium	Mycobacterium avium	Methylobacterium extorquens
GCF_000008325.1	PRJNA224116	SAMN02603968	representative genome	Methylococcus capsulatus str. Bath	Complete Genome	2005-05-18	ASM832v1	ftp://ftp.ncbi.nlm.nih.gov/genomes/all/GCF/000/008/325/GCF_000008325.1_ASM832v1	Proteobacteria	Gammaproteobacteria	Methylococcales	Methylococcaceae	Methylococcus	Methylococcus capsulatus	Methylococcus capsulatus str. Bath
GCF_000214665.1	PRJNA224116	SAMN00713628	representative genome	Methylomonas methanica MC09	Complete Genome	2011-05-24	ASM21466v1	ftp://ftp.ncbi.nlm.nih.gov/genomes/all/GCF/000/214/665/GCF_000214665.1_ASM21466v1	Actinobacteria	Actinobacteria	Corynebacteriales	Mycobacteriaceae	Mycobacterium	Mycobacterium avium	Methylomonas methanica MC09
GCF_002752655.1	PRJNA224116	SAMN07735646	na	Methylosinus trichosporium OB3b	Complete Genome	2017-11-06	ASM275265v1	ftp://ftp.ncbi.nlm.nih.gov/genomes/all/GCF/002/752/655/GCF_002752655.1_ASM275265v1	Proteobacteria	Alphaproteobacteria	Rhizobiales	Methylocystaceae	Methylosinus	Methylosinus trichosporium	Methylosinus trichosporium OB3b
GCF_002005445.1	PRJNA224116	SAMN04396917	representative genome	Acetobacter aceti	Complete Genome	2017-02-22	ASM200544v1	ftp://ftp.ncbi.nlm.nih.gov/genomes/all/GCF/002/005/445/GCF_002005445.1_ASM200544v1	Actinobacteria	Actinobacteria	Corynebacteriales	Mycobacteriaceae	Mycobacterium	Mycobacterium avium	Acetobacter aceti
GCF_000010825.1	PRJNA224116	SAMD00060943	na	Acetobacter pasteurianus IFO 3283-01	Complete Genome	2009-08-26	ASM1082v1	ftp://ftp.ncbi.nlm.nih.gov/genomes/all/GCF/000/010/825/GCF_000010825.1_ASM1082v1	Proteobacteria	Alphaproteobacteria	Rhodospirillales	Acetobacteraceae	Acetobacter	Acetobacter pasteurianus	Acetobacter pasteurianus IFO 3283-01
GCF_000010845.1	PRJNA224116	SAMD00060944	na	Acetobacter pasteurianus IFO 3283-03	Complete Genome	2009-08-26	ASM1084v1	ftp://ftp.ncbi.nlm.nih.gov/genomes/all/GCF/000/010/845/GCF_000010845.1_ASM1084v1	Proteobacteria	Alphaproteobacteria	Rhodospirillales	Acetobacteraceae	Acetobacter	Acetobacter pasteurianus	Acetobacter pasteurianus IFO 3283-03
GCF_000010865.1	PRJNA224116	SAMD00060945	na	Acetobacter pasteurianus IFO 3283-07	Complete Genome	2009-08-26	ASM1086v1	ftp://ftp.ncbi.nlm.nih.gov/genomes/all/GCF/000/010/865/GCF_000010865.1_ASM1086v1	Proteobacteria	Alphaproteobacteria	Rhodospirillales	Acetobacteraceae	Acetobacter	Acetobacter pasteurianus	Acetobacter pasteurianus IFO 3283-07
GCF_000010885.1	PRJNA224116	SAMD00060946	na	Acetobacter pasteurianus IFO 3283-22	Complete Genome	2009-08-26	ASM1088v1	ftp://ftp.ncbi.nlm.nih.gov/genomes/all/GCF/000/010/885/GCF_000010885.1_ASM1088v1	Proteobacteria	Alphaproteobacteria	Rhodospirillales	Acetobacteraceae	Acetobacter	Acetobacter pasteurianus	Acetobacter pasteurianus IFO 3283-22
GCF_000010905.1	PRJNA224116	SAMD00060947	na	Acetobacter pasteurianus IFO 3283-26	Complete Genome	2009-08-26	ASM1090v1	ftp://ftp.ncbi.nlm.nih.gov/genomes/all/GCF/000/010/905/GCF_000010905.1_ASM1090v1	Proteobacteria	Alphaproteobacteria	Rhodospirillales	Acetobacteraceae	Acetobacter	Acetobacter pasteurianus	Acetobacter pasteurianus IFO 3283-26
GCF_000010925.1	PRJNA224116	SAMD00060948	na	Acetobacter pasteurianus IFO 3283-32	Complete Genome	2009-08-26	ASM1092v1	ftp://ftp.ncbi.nlm.nih.gov/genomes/all/GCF/000/010/925/GCF_000010925.1_ASM1092v1	Proteobacteria	Alphaproteobacteria	Rhodospirillales	Acetobacteraceae	Acetobacter	Acetobacter pasteurianus	Acetobacter pasteurianus IFO 3283-32
GCF_000010945.1	PRJNA224116	SAMD00060949	na	Acetobacter pasteurianus IFO 3283-01-42C	Complete Genome	2009-08-26	ASM1094v1	ftp://ftp.ncbi.nlm.nih.gov/genomes/all/GCF/000/010/945/GCF_000010945.1_ASM1094v1	Proteobacteria	Alphaproteobacteria	Rhodospirillales	Acetobacteraceae	Acetobacter	Acetobacter pasteurianus	Acetobacter pasteurianus IFO 3283-01-42C
GCF_000010965.1	PRJNA224116	SAMD00061107	na	Acetobacter pasteurianus IFO 3283-12	Complete Genome	2009-08-26	ASM1096v1	ftp://ftp.ncbi.nlm.nih.gov/genomes/all/GCF/000/010/965/GCF_000010965.1_ASM1096v1	Proteobacteria	Alphaproteobacteria	Rhodospirillales	Acetobacteraceae	Acetobacter	Acetobacter pasteurianus	Acetobacter pasteurianus IFO 3283-12
GCF_000241585.2	PRJNA224116	SAMD00010881	na	Acetobacter pasteurianus NBRC 101655	Complete Genome	2016-02-03	ASM24158v3	ftp://ftp.ncbi.nlm.nih.gov/genomes/all/GCF/000/241/585/GCF_000241585.2_ASM24158v3	Actinobacteria	Actinobacteria	Corynebacteriales	Mycobacteriaceae	Mycobacterium	Mycobacterium leprae	Acetobacter pasteurianus NBRC 101655
GCF_000723785.2	PRJNA224116	SAMEA3139047	na	Acetobacter pasteurianus 386B	Complete Genome	2013-08-01	AP1	ftp://ftp.ncbi.nlm.nih.gov/genomes/all/GCF/000/723/785/GCF_000723785.2_AP1	Actinobacteria	Actinobacteria	Corynebacteriales	Mycobacteriaceae	Mycobacterium	Mycobacterium leprae	Acetobacter pasteurianus 386B
GCF_001183745.1	PRJNA224116	SAMN02709032	na	Acetobacter pasteurianus	Complete Genome	2015-07-21	ASM118374v1	ftp://ftp.ncbi.nlm.nih.gov/genomes/all/GCF/001/183/745/GCF_001183745.1_ASM118374v1	Actinobacteria	Actinobacteria	Corynebacteriales	Mycobacteriaceae	Mycobacterium	Mycobacterium smegmatis	Acetobacter pasteurianus
GCF_001766235.1	PRJNA224116	SAMN04605654	representative genome	Acetobacter pasteurianus subsp. ascendens	Complete Genome	2016-10-14	ASM176623v1	ftp://ftp.ncbi.nlm.nih.gov/genomes/all/GCF/001/766/235/GCF_001766235.1_ASM176623v1	Proteobacteria	Alphaproteobacteria	Rhodospirillales	Acetobacteraceae	Acetobacter	Acetobacter pasteurianus	Acetobacter pasteurianus subsp. ascendens
GCF_001766255.1	PRJNA224116	SAMN04605655	na	Acetobacter pasteurianus subsp. paradoxus	Complete Genome	2016-10-14	ASM176625v1	ftp://ftp.ncbi.nlm.nih.gov/genomes/all/GCF/001/766/255/GCF_001766255.1_ASM176625v1	Actinobacteria	Actinobacteria	Corynebacteriales	Mycobacteriaceae	Mycobacterium	Mycobacterium smegmatis	Acetobacter pasteurianus subsp. paradoxus
GCF_002173735.1	PRJNA224116	SAMN07125916	na	Acetobacter pasteurianus subsp. pasteurianus	Complete Genome	2017-06-06	ASM217373v1	ftp://ftp.ncbi.nlm.nih.gov/genomes/all/GCF/002/173/735/GCF_002173735.1_ASM217373v1	Proteobacteria	Alphaproteobacteria	Rhodospirillales	Acetobacteraceae	Acetobacter	Acetobacter pasteurianus	Acetobacter pasteurianus subsp. pasteurianus
GCF_002173775.1	PRJNA224116	SAMN07125917	na	Acetobacter pasteurianus subsp. ascendens	Complete Genome	2017-06-06	ASM217377v1	ftp://ftp.ncbi.nlm.nih.gov/genomes/all/GCF/002/173/775/GCF_002173775.1_ASM217377v1	Proteobacteria	Alphaproteobacteria	Rhodospirillales	Acetobacteraceae	Acetobacter	Acetobacter pasteurianus	Acetobacter pasteurianus subsp. ascendens
GCF_002202135.1	PRJNA224116	SAMN07211335	na	Acetobacter pasteurianus subsp. pasteurianus	Complete Genome	2017-06-20	ASM220213v1	ftp://ftp.ncbi.nlm.nih.gov/genomes/all/GCF/002/202/135/GCF_002202135.1_ASM220213v1	Proteobacteria	Alphaproteobacteria	Rhodospirillales	Acetobacteraceae	Acetobacter	Acetobacter pasteurianus	Acetobacter pasteurianus subsp. pasteurianus
GCF_002220195.1	PRJNA224116	SAMN06855882	na	Acetobacter pasteurianus	Complete Genome	2017-07-17	ASM222019v1	ftp://ftp.ncbi.nlm.nih.gov/genomes/all/GCF/002/220/195/GCF_002220195.1_ASM222019v1	Actinobacteria	Actinobacteria	Corynebacteriales	Mycobacteriaceae	Mycobacterium	Mycobacterium tuberculosis	Acetobacter pasteurianus
GCF_000011685.1	PRJNA224116	SAMN02603293	representative genome	Gluconobacter oxydans 621H	Complete Genome	2005-01-21	ASM1168v1	ftp://ftp.ncbi.nlm.nih.gov/genomes/all/GCF/000/011/685/GCF_000011685.1_ASM1168v1	Proteobacteria	Alphaproteobacteria	Rhodospirillales	Acetobacteraceae	Gluconobacter	Gluconobacter oxydans	Gluconobacter oxydans 621H
GCF_000311765.1	PRJNA224116	SAMN02603014	representative genome	Gluconobacter oxydans H24	Complete Genome	2012-11-08	ASM31176v1	ftp://ftp.ncbi.nlm.nih.gov/genomes/all/GCF/000/311/765/GCF_000311765.1_ASM31176v1	Actinobacteria	Actinobacteria	Corynebacteriales	Mycobacteriaceae	Mycobacterium	Mycobacterium tuberculosis	Gluconobacter oxydans H24
GCF_000583855.1	PRJNA224116	SAMN05771126	na	Gluconobacter oxydans DSM 3504	Complete Genome	2014-03-03	ASM58385v1	ftp://ftp.ncbi.nlm.nih.gov/genomes/all/GCF/000/583/855/GCF_000583855.1_ASM58385v1	Actinobacteria	Actinobacteria	Corynebacteriales	Mycobacteriaceae	Mycobacterium	Mycobacterium tuberculosis	Gluconobacter oxydans DSM 3504
GCF_001680825.1	PRJNA224116	SAMN05257049	na	Gluconobacter oxydans	Complete Genome	2016-07-07	ASM168082v1	ftp://ftp.ncbi.nlm.nih.gov/genomes/all/GCF/001/680/825/GCF_001680825.1_ASM168082v1	Actinobacteria	Actinobacteria	Corynebacteriales	Mycobacteriaceae	Mycobacterium	Mycobacterium tuberculosis	Gluconobacter oxydans
GCF_900175995.1	PRJNA224116	SAMEA37041418	na	Gluconobacter oxydans 621H	Complete Genome	2017-07-20	ASM90017599v1	ftp://ftp.ncbi.nlm.nih.gov/genomes/all/GCF/900/175/995/GCF_900175995.1_ASM90017599v1	Proteobacteria	Alphaproteobacteria	Rhodospirillales	Acetobacteraceae	Gluconobacter	Gluconobacter oxydans	Gluconobacter oxydans 621H
GCF_000008485.1	PRJNA57609	SAMN02603156	reference genome	Legionella pneumophila subsp. pneumophila str. Philadelphia 1	Complete Genome	2004-09-24	ASM848v1	ftp://ftp.ncbi.nlm.nih.gov/genomes/all/GCF/000/008/485/GCF_000008485.1_ASM848v1	Proteobacteria	Gammaproteobacteria	Legionellales	Legionellaceae	Legionella	Legionella pneumophila	Legionella pneumophila subsp. pneumophila str. Philadelphia 1
GCF_000048645.1	PRJNA224116	SAMEA3138252	na	Legionella pneumophila str. Paris	Complete Genome	2004-10-03	ASM4864v1	ftp://ftp.ncbi.nlm.nih.gov/genomes/all/GCF/000/048/645/GCF_000048645.1_ASM4864v1	Proteobacteria	Gammaproteobacteria	Legionellales	Legionellaceae	Legionella	Legionella pneumophila	Legionella pneumophila str. Paris
GCF_000048665.1	PRJNA224116	SAMEA3138253	na	Legionella pneumophila str. Lens	Complete Genome	2004-10-03	ASM4866v1	ftp://ftp.ncbi.nlm.nih.gov/genomes/all/GCF/000/048/665/GCF_000048665.1_ASM4866v1	Proteobacteria	Gammaproteobacteria	Legionellales	Legionellaceae	Legionella	Legionella pneumophila	Legionella pneumophila str. Lens
GCF_000092545.1	PRJNA224116	SAMN02603241	na	Legionella pneumophila str. Corby	Complete Genome	2009-03-30	ASM9254v1	ftp://ftp.ncbi.nlm.nih.gov/genomes/all/GCF/000/092/545/GCF_000092545.1_ASM9254v1	Proteobacteria	Gammaproteobacteria	Legionellales	Legionellaceae	Legionella	Legionella pneumophila	Legionella pneumophila str. Corby
GCF_000092625.1	PRJNA224116	SAMN02604292	na	Legionella pneumophila 2300/99 Alcoy	Complete Genome	2010-05-03	ASM9262v1	ftp://ftp.ncbi.nlm.nih.gov/genomes/all/GCF/000/092/625/GCF_000092625.1_ASM9262v1	Proteobacteria	Gammaproteobacteria	Legionellales	Legionellaceae	Legionella	Legionella pneumophila	Legionella pneumophila 230099 Alcoy
GCF_000239175.1	PRJNA224116	SAMN02603182	na	Legionella pneumophila subsp. pneumophila ATCC 43290	Complete Genome	2011-12-21	ASM23917v1	ftp://ftp.ncbi.nlm.nih.gov/genomes/all/GCF/000/239/175/GCF_000239175.1_ASM23917v1	Actinobacteria	Actinobacteria	Corynebacteriales	Mycobacteriaceae	Mycobacterium	Mycobacterium tuberculosis	Legionella pneumophila subsp. pneumophila ATCC 43290
GCF_000306845.1	PRJNA224116	SAMEA3138424	na	Legionella pneumophila subsp. pneumophila	Complete Genome	2012-07-11	ASM30684v1	ftp://ftp.ncbi.nlm.nih.gov/genomes/all/GCF/000/306/845/GCF_000306845.1_ASM30684v1	Proteobacteria	Gammaproteobacteria	Legionellales	Legionellaceae	Legionella	Legionella pneumophila	Legionella pneumophila subsp. pneumophila
GCF_000306865.1	PRJNA224116	SAMEA3138425	na	Legionella pneumophila subsp. pneumophila	Complete Genome	2012-07-11	ASM30686v1	ftp://ftp.ncbi.nlm.nih.gov/genomes/all/GCF/000/306/865/GCF_000306865.1_ASM30686v1	Proteobacteria	Gammaproteobacteria	Legionellales	Legionellaceae	Legionella	Legionella pneumophila	Legionella pneumophila subsp. pneumophila
GCF_000347615.1	PRJNA224116	SAMN02604344	na	Legionella pneumophila subsp. pneumophila LPE509	Complete Genome	2013-03-20	ASM34761v1	ftp://ftp.ncbi.nlm.nih.gov/genomes/all/GCF/000/347/615/GCF_000347615.1_ASM34761v1	Actinobacteria	Actinobacteria	Corynebacteriales	Mycobacteriaceae	Mycobacterium	Mycobacterium marinum	Legionella pneumophila subsp. pneumophila LPE509
GCF_001590615.1	PRJNA224116	SAMN04438305	na	Legionella pneumophila subsp. pascullei	Complete Genome	2016-03-14	ASM159061v1	ftp://ftp.ncbi.nlm.nih.gov/genomes/all/GCF/001/590/615/GCF_001590615.1_ASM159061v1	Proteobacteria	Gammaproteobacteria	Legionellales	Legionellaceae	Legionella	Legionella pneumophila	Legionella pneumophila subsp. pascullei
GCF_001590645.1	PRJNA224116	SAMN04438278	na	Legionella pneumophila subsp. pascullei	Complete Genome	2016-03-14	ASM159064v1	ftp://ftp.ncbi.nlm.nih.gov/genomes/all/GCF/001/590/645/GCF_001590645.1_ASM159064v1	Proteobacteria	Gammaproteobacteria	Legionellales	Legionellaceae	Legionella	Legionella pneumophila	Legionella pneumophila subsp. pascullei
GCF_001590695.1	PRJNA224116	SAMN04438273	na	Legionella pneumophila subsp. pascullei	Complete Genome	2016-03-14	ASM159069v1	ftp://ftp.ncbi.nlm.nih.gov/genomes/all/GCF/001/590/695/GCF_001590695.1_ASM159069v1	Proteobacteria	Gammaproteobacteria	Legionellales	Legionellaceae	Legionella	Legionella pneumophila	Legionella pneumophila subsp. pascullei
GCF_001592705.1	PRJNA224116	SAMN03839261	na	Legionella pneumophila subsp. pneumophila	Complete Genome	2016-03-15	ASM159270v1	ftp://ftp.ncbi.nlm.nih.gov/genomes/all/GCF/001/592/705/GCF_001592705.1_ASM159270v1	Proteobacteria	Gammaproteobacteria	Legionellales	Legionellaceae	Legionella	Legionella pneumophila	Legionella pneumophila subsp. pneumophila
GCF_001610735.1	PRJNA224116	SAMN03379010	na	Legionella pneumophila	Complete Genome	2016-04-05	ASM161073v1	ftp://ftp.ncbi.nlm.nih.gov/genomes/all/GCF/001/610/735/GCF_001610735.1_ASM161073v1	Actinobacteria	Actinobacteria	Corynebacteriales	Mycobacteriaceae	Mycobacterium	Mycobacterium ulcerans	Legionella pneumophila
GCF_001652645.1	PRJNA224116	SAMN04633978	na	Legionella pneumophila	Complete Genome	2016-05-26	ASM165264v1	ftp://ftp.ncbi.nlm.nih.gov/genomes/all/GCF/001/652/645/GCF_001652645.1_ASM165264v1	Actinobacteria	Actinobacteria	Corynebacteriales	Nocardiaceae	Rhodococcus	Rhodococcus erythropolis	Legionella pneumophila
GCF_001652665.1	PRJNA224116	SAMN04634091	na	Legionella pneumophila	Complete Genome	2016-05-26	ASM165266v1	ftp://ftp.ncbi.nlm.nih.gov/genomes/all/GCF/001/652/665/GCF_001652665.1_ASM165266v1	Proteobacteria	Gammaproteobacteria	Legionellales	Legionellaceae	Legionella	Legionella pneumophila	Legionella pneumophila
GCF_001652685.1	PRJNA224116	SAMN04634513	na	Legionella pneumophila	Complete Genome	2016-05-26	ASM165268v1	ftp://ftp.ncbi.nlm.nih.gov/genomes/all/GCF/001/652/685/GCF_001652685.1_ASM165268v1	Actinobacteria	Actinobacteria	Pseudonocardiales	Pseudonocardiaceae	Saccharomonospora	Saccharomonospora viridis	Legionella pneumophila
GCF_001677075.2	PRJNA224116	SAMN05198688	na	Legionella pneumophila	Complete Genome	2016-10-06	ASM167707v2	ftp://ftp.ncbi.nlm.nih.gov/genomes/all/GCF/001/677/075/GCF_001677075.2_ASM167707v2	Proteobacteria	Gammaproteobacteria	Legionellales	Legionellaceae	Legionella	Legionella pneumophila	Legionella pneumophila
GCF_001677115.2	PRJNA224116	SAMN05199028	na	Legionella pneumophila	Complete Genome	2016-10-06	ASM167711v2	ftp://ftp.ncbi.nlm.nih.gov/genomes/all/GCF/001/677/115/GCF_001677115.2_ASM167711v2	Proteobacteria	Gammaproteobacteria	Legionellales	Legionellaceae	Legionella	Legionella pneumophila	Legionella pneumophila
GCF_001752705.1	PRJNA224116	SAMN05180042	na	Legionella pneumophila	Complete Genome	2016-10-06	ASM175270v1	ftp://ftp.ncbi.nlm.nih.gov/genomes/all/GCF/001/752/705/GCF_001752705.1_ASM175270v1	Proteobacteria	Gammaproteobacteria	Legionellales	Legionellaceae	Legionella	Legionella pneumophila	Legionella pneumophila
GCF_001752725.1	PRJNA224116	SAMN05180043	na	Legionella pneumophila	Complete Genome	2016-10-06	ASM175272v1	ftp://ftp.ncbi.nlm.nih.gov/genomes/all/GCF/001/752/725/GCF_001752725.1_ASM175272v1	Proteobacteria	Gammaproteobacteria	Legionellales	Legionellaceae	Legionella	Legionella pneumophila	Legionella pneumophila
GCF_001752745.1	PRJNA224116	SAMN05180048	na	Legionella pneumophila	Complete Genome	2016-10-06	ASM175274v1	ftp://ftp.ncbi.nlm.nih.gov/genomes/all/GCF/001/752/745/GCF_001752745.1_ASM175274v1	Proteobacteria	Gammaproteobacteria	Legionellales	Legionellaceae	Legionella	Legionella pneumophila	Legionella pneumophila
GCF_001752765.1	PRJNA224116	SAMN05180044	na	Legionella pneumophila	Complete Genome	2016-10-06	ASM175276v1	ftp://ftp.ncbi.nlm.nih.gov/genomes/all/GCF/001/752/765/GCF_001752765.1_ASM175276v1	Proteobacteria	Gammaproteobacteria	Legionellales	Legionellaceae	Legionella	Legionella pneumophila	Legionella pneumophila
GCF_001752785.1	PRJNA224116	SAMN05180045	na	Legionella pneumophila	Complete Genome	2016-10-06	ASM175278v1	ftp://ftp.ncbi.nlm.nih.gov/genomes/all/GCF/001/752/785/GCF_001752785.1_ASM175278v1	Proteobacteria	Gammaproteobacteria	Legionellales	Legionellaceae	Legionella	Legionella pneumophila	Legionella pneumophila
GCF_001752805.1	PRJNA224116	SAMN05180046	na	Legionella pneumophila	Complete Genome	2016-10-06	ASM175280v1	ftp://ftp.ncbi.nlm.nih.gov/genomes/all/GCF/001/752/805/GCF_001752805.1_ASM175280v1	Proteobacteria	Gammaproteobacteria	Legionellales	Legionellaceae	Legionella	Legionella pneumophila	Legionella pneumophila
GCF_001752825.1	PRJNA224116	SAMN05180047	na	Legionella pneumophila	Complete Genome	2016-10-06	ASM175282v1	ftp://ftp.ncbi.nlm.nih.gov/genomes/all/GCF/001/752/825/GCF_001752825.1_ASM175282v1	Proteobacteria	Gammaproteobacteria	Legionellales	Legionellaceae	Legionella	Legionella pneumophila	Legionella pneumophila
GCF_001752845.1	PRJNA224116	SAMN05179547	na	Legionella pneumophila	Complete Genome	2016-10-06	ASM175284v1	ftp://ftp.ncbi.nlm.nih.gov/genomes/all/GCF/001/752/845/GCF_001752845.1_ASM175284v1	Proteobacteria	Gammaproteobacteria	Legionellales	Legionellaceae	Legionella	Legionella pneumophila	Legionella pneumophila
GCF_001752865.1	PRJNA224116	SAMN05179997	na	Legionella pneumophila	Complete Genome	2016-10-06	ASM175286v1	ftp://ftp.ncbi.nlm.nih.gov/genomes/all/GCF/001/752/865/GCF_001752865.1_ASM175286v1	Proteobacteria	Gammaproteobacteria	Legionellales	Legionellaceae	Legionella	Legionella pneumophila	Legionella pneumophila
GCF_001752885.1	PRJNA224116	SAMN05180024	na	Legionella pneumophila	Complete Genome	2016-10-06	ASM175288v1	ftp://ftp.ncbi.nlm.nih.gov/genomes/all/GCF/001/752/885/GCF_001752885.1_ASM175288v1	Proteobacteria	Gammaproteobacteria	Legionellales	Legionellaceae	Legionella	Legionella pneumophila	Legionella pneumophila
GCF_001752905.1	PRJNA224116	SAMN05180025	na	Legionella pneumophila	Complete Genome	2016-10-06	ASM175290v1	ftp://ftp.ncbi.nlm.nih.gov/genomes/all/GCF/001/752/905/GCF_001752905.1_ASM175290v1	Proteobacteria	Gammaproteobacteria	Legionellales	Legionellaceae	Legionella	Legionella pneumophila	Legionella pneumophila
GCF_001752925.1	PRJNA224116	SAMN05180026	na	Legionella pneumophila	Complete Genome	2016-10-06	ASM175292v1	ftp://ftp.ncbi.nlm.nih.gov/genomes/all/GCF/001/752/925/GCF_001752925.1_ASM175292v1	Proteobacteria	Gammaproteobacteria	Legionellales	Legionellaceae	Legionella	Legionella pneumophila	Legionella pneumophila
GCF_001752945.1	PRJNA224116	SAMN05180027	na	Legionella pneumophila	Complete Genome	2016-10-06	ASM175294v1	ftp://ftp.ncbi.nlm.nih.gov/genomes/all/GCF/001/752/945/GCF_001752945.1_ASM175294v1	Proteobacteria	Gammaproteobacteria	Legionellales	Legionellaceae	Legionella	Legionella pneumophila	Legionella pneumophila
GCF_001752965.1	PRJNA224116	SAMN05180028	na	Legionella pneumophila	Complete Genome	2016-10-06	ASM175296v1	ftp://ftp.ncbi.nlm.nih.gov/genomes/all/GCF/001/752/965/GCF_001752965.1_ASM175296v1	Proteobacteria	Gammaproteobacteria	Legionellales	Legionellaceae	Legionella	Legionella pneumophila	Legionella pneumophila
GCF_001753065.1	PRJNA224116	SAMN05180029	na	Legionella pneumophila	Complete Genome	2016-10-06	ASM175306v1	ftp://ftp.ncbi.nlm.nih.gov/genomes/all/GCF/001/753/065/GCF_001753065.1_ASM175306v1	Proteobacteria	Gammaproteobacteria	Legionellales	Legionellaceae	Legionella	Legionella pneumophila	Legionella pneumophila
GCF_001753085.1	PRJNA224116	SAMN05180030	na	Legionella pneumophila	Complete Genome	2016-10-06	ASM175308v1	ftp://ftp.ncbi.nlm.nih.gov/genomes/all/GCF/001/753/085/GCF_001753085.1_ASM175308v1	Proteobacteria	Gammaproteobacteria	Legionellales	Legionellaceae	Legionella	Legionella pneumophila	Legionella pneumophila
GCF_001753105.1	PRJNA224116	SAMN05180031	na	Legionella pneumophila	Complete Genome	2016-10-06	ASM175310v1	ftp://ftp.ncbi.nlm.nih.gov/genomes/all/GCF/001/753/105/GCF_001753105.1_ASM175310v1	Actinobacteria	Actinobacteria	Corynebacteriales	Gordoniaceae	Gordonia	Gordonia bronchialis	Legionella pneumophila
GCF_001753125.1	PRJNA224116	SAMN05180032	na	Legionella pneumophila	Complete Genome	2016-10-06	ASM175312v1	ftp://ftp.ncbi.nlm.nih.gov/genomes/all/GCF/001/753/125/GCF_001753125.1_ASM175312v1	Proteobacteria	Gammaproteobacteria	Legionellales	Legionellaceae	Legionella	Legionella pneumophila	Legionella pneumophila
GCF_001753145.1	PRJNA224116	SAMN05180033	na	Legionella pneumophila	Complete Genome	2016-10-06	ASM175314v1	ftp://ftp.ncbi.nlm.nih.gov/genomes/all/GCF/001/753/145/GCF_001753145.1_ASM175314v1	Actinobacteria	Actinobacteria	Corynebacteriales	Tsukamurellaceae	Tsukamurella	Tsukamurella paurometabola	Legionella pneumophila
GCF_001753265.1	PRJNA224116	SAMN05180034	na	Legionella pneumophila	Complete Genome	2016-10-06	ASM175326v1	ftp://ftp.ncbi.nlm.nih.gov/genomes/all/GCF/001/753/265/GCF_001753265.1_ASM175326v1	Proteobacteria	Gammaproteobacteria	Legionellales	Legionellaceae	Legionella	Legionella pneumophila	Legionella pneumophila
GCF_001753285.1	PRJNA224116	SAMN05180035	na	Legionella pneumophila	Complete Genome	2016-10-06	ASM175328v1	ftp://ftp.ncbi.nlm.nih.gov/genomes/all/GCF/001/753/285/GCF_001753285.1_ASM175328v1	Proteobacteria	Gammaproteobacteria	Legionellales	Legionellaceae	Legionella	Legionella pneumophila	Legionella pneumophila
GCF_001753305.1	PRJNA224116	SAMN05180036	na	Legionella pneumophila	Complete Genome	2016-10-06	ASM175330v1	ftp://ftp.ncbi.nlm.nih.gov/genomes/all/GCF/001/753/305/GCF_001753305.1_ASM175330v1	Proteobacteria	Gammaproteobacteria	Legionellales	Legionellaceae	Legionella	Legionella pneumophila	Legionella pneumophila
GCF_001753325.1	PRJNA224116	SAMN05180037	na	Legionella pneumophila	Complete Genome	2016-10-06	ASM175332v1	ftp://ftp.ncbi.nlm.nih.gov/genomes/all/GCF/001/753/325/GCF_001753325.1_ASM175332v1	Proteobacteria	Gammaproteobacteria	Legionellales	Legionellaceae	Legionella	Legionella pneumophila	Legionella pneumophila
GCF_001753345.1	PRJNA224116	SAMN05180038	na	Legionella pneumophila	Complete Genome	2016-10-06	ASM175334v1	ftp://ftp.ncbi.nlm.nih.gov/genomes/all/GCF/001/753/345/GCF_001753345.1_ASM175334v1	Proteobacteria	Gammaproteobacteria	Legionellales	Legionellaceae	Legionella	Legionella pneumophila	Legionella pneumophila
GCF_001753365.1	PRJNA224116	SAMN05180039	na	Legionella pneumophila	Complete Genome	2016-10-06	ASM175336v1	ftp://ftp.ncbi.nlm.nih.gov/genomes/all/GCF/001/753/365/GCF_001753365.1_ASM175336v1	Proteobacteria	Gammaproteobacteria	Legionellales	Legionellaceae	Legionella	Legionella pneumophila	Legionella pneumophila
GCF_001753385.1	PRJNA224116	SAMN05180040	na	Legionella pneumophila	Complete Genome	2016-10-06	ASM175338v1	ftp://ftp.ncbi.nlm.nih.gov/genomes/all/GCF/001/753/385/GCF_001753385.1_ASM175338v1	Tenericutes	Mollicutes	Mycoplasmatales	Mycoplasmataceae	Mycoplasma	Mycoplasma genitalium	Legionella pneumophila
GCF_001753405.1	PRJNA224116	SAMN05180041	na	Legionella pneumophila	Complete Genome	2016-10-06	ASM175340v1	ftp://ftp.ncbi.nlm.nih.gov/genomes/all/GCF/001/753/405/GCF_001753405.1_ASM175340v1	Tenericutes	Mollicutes	Mycoplasmatales	Mycoplasmataceae	Mycoplasma	Mycoplasma genitalium	Legionella pneumophila
GCF_001766275.1	PRJNA224116	SAMN05513576	na	Legionella pneumophila subsp. pneumophila	Complete Genome	2016-10-14	ASM176627v1	ftp://ftp.ncbi.nlm.nih.gov/genomes/all/GCF/001/766/275/GCF_001766275.1_ASM176627v1	Proteobacteria	Gammaproteobacteria	Legionellales	Legionellaceae	Legionella	Legionella pneumophila	Legionella pneumophila subsp. pneumophila
GCF_001766295.1	PRJNA224116	SAMN05513577	na	Legionella pneumophila subsp. pneumophila	Complete Genome	2016-10-14	ASM176629v1	ftp://ftp.ncbi.nlm.nih.gov/genomes/all/GCF/001/766/295/GCF_001766295.1_ASM176629v1	Proteobacteria	Gammaproteobacteria	Legionellales	Legionellaceae	Legionella	Legionella pneumophila	Legionella pneumophila subsp. pneumophila
GCF_001766315.1	PRJNA224116	SAMN05513578	na	Legionella pneumophila subsp. pneumophila	Complete Genome	2016-10-14	ASM176631v1	ftp://ftp.ncbi.nlm.nih.gov/genomes/all/GCF/001/766/315/GCF_001766315.1_ASM176631v1	Proteobacteria	Gammaproteobacteria	Legionellales	Legionellaceae	Legionella	Legionella pneumophila	Legionella pneumophila subsp. pneumophila
GCF_001766335.1	PRJNA224116	SAMN05513579	na	Legionella pneumophila subsp. pneumophila	Complete Genome	2016-10-14	ASM176633v1	ftp://ftp.ncbi.nlm.nih.gov/genomes/all/GCF/001/766/335/GCF_001766335.1_ASM176633v1	Proteobacteria	Gammaproteobacteria	Legionellales	Legionellaceae	Legionella	Legionella pneumophila	Legionella pneumophila subsp. pneumophila
GCF_001766355.1	PRJNA224116	SAMN05513580	na	Legionella pneumophila subsp. pneumophila	Complete Genome	2016-10-14	ASM176635v1	ftp://ftp.ncbi.nlm.nih.gov/genomes/all/GCF/001/766/355/GCF_001766355.1_ASM176635v1	Proteobacteria	Gammaproteobacteria	Legionellales	Legionellaceae	Legionella	Legionella pneumophila	Legionella pneumophila subsp. pneumophila
GCF_001766375.1	PRJNA224116	SAMN05513581	na	Legionella pneumophila subsp. pneumophila	Complete Genome	2016-10-14	ASM176637v1	ftp://ftp.ncbi.nlm.nih.gov/genomes/all/GCF/001/766/375/GCF_001766375.1_ASM176637v1	Proteobacteria	Gammaproteobacteria	Legionellales	Legionellaceae	Legionella	Legionella pneumophila	Legionella pneumophila subsp. pneumophila
GCF_001886795.1	PRJNA224116	SAMN05818658	na	Legionella pneumophila subsp. fraseri	Complete Genome	2016-11-28	ASM188679v1	ftp://ftp.ncbi.nlm.nih.gov/genomes/all/GCF/001/886/795/GCF_001886795.1_ASM188679v1	Proteobacteria	Gammaproteobacteria	Legionellales	Legionellaceae	Legionella	Legionella pneumophila	Legionella pneumophila subsp. fraseri
GCF_001886835.1	PRJNA224116	SAMN05818649	na	Legionella pneumophila subsp. fraseri	Complete Genome	2016-11-28	ASM188683v1	ftp://ftp.ncbi.nlm.nih.gov/genomes/all/GCF/001/886/835/GCF_001886835.1_ASM188683v1	Proteobacteria	Gammaproteobacteria	Legionellales	Legionellaceae	Legionella	Legionella pneumophila	Legionella pneumophila subsp. fraseri
GCF_001941585.1	PRJNA224116	SAMN03988484	na	Legionella pneumophila	Complete Genome	2017-01-10	ASM194158v1	ftp://ftp.ncbi.nlm.nih.gov/genomes/all/GCF/001/941/585/GCF_001941585.1_ASM194158v1	Proteobacteria	Gammaproteobacteria	Legionellales	Legionellaceae	Legionella	Legionella pneumophila	Legionella pneumophila
GCF_001969405.1	PRJNA224116	SAMN04544525	na	Legionella pneumophila	Complete Genome	2017-01-23	ASM196940v1	ftp://ftp.ncbi.nlm.nih.gov/genomes/all/GCF/001/969/405/GCF_001969405.1_ASM196940v1	Proteobacteria	Gammaproteobacteria	Legionellales	Legionellaceae	Legionella	Legionella pneumophila	Legionella pneumophila
GCF_001989475.1	PRJNA224116	SAMN04544730	na	Legionella pneumophila	Complete Genome	2017-02-07	ASM198947v1	ftp://ftp.ncbi.nlm.nih.gov/genomes/all/GCF/001/989/475/GCF_001989475.1_ASM198947v1	Proteobacteria	Gammaproteobacteria	Legionellales	Legionellaceae	Legionella	Legionella pneumophila	Legionella pneumophila
GCF_002813715.1	PRJNA224116	SAMN05856001	na	Legionella pneumophila	Complete Genome	2017-12-07	ASM281371v1	ftp://ftp.ncbi.nlm.nih.gov/genomes/all/GCF/002/813/715/GCF_002813715.1_ASM281371v1	Proteobacteria	Gammaproteobacteria	Legionellales	Legionellaceae	Legionella	Legionella pneumophila	Legionella pneumophila
GCF_002813735.1	PRJNA224116	SAMN05856000	na	Legionella pneumophila	Complete Genome	2017-12-07	ASM281373v1	ftp://ftp.ncbi.nlm.nih.gov/genomes/all/GCF/002/813/735/GCF_002813735.1_ASM281373v1	Proteobacteria	Gammaproteobacteria	Legionellales	Legionellaceae	Legionella	Legionella pneumophila	Legionella pneumophila
GCF_003003515.1	PRJNA224116	SAMN06928771	na	Legionella pneumophila	Complete Genome	2018-03-15	ASM300351v1	ftp://ftp.ncbi.nlm.nih.gov/genomes/all/GCF/003/003/515/GCF_003003515.1_ASM300351v1	Proteobacteria	Gammaproteobacteria	Legionellales	Legionellaceae	Legionella	Legionella pneumophila	Legionella pneumophila
GCF_003003535.1	PRJNA224116	SAMN06928767	na	Legionella pneumophila	Complete Genome	2018-03-15	ASM300353v1	ftp://ftp.ncbi.nlm.nih.gov/genomes/all/GCF/003/003/535/GCF_003003535.1_ASM300353v1	Tenericutes	Mollicutes	Mycoplasmatales	Mycoplasmataceae	Mycoplasma	Mycoplasma pneumoniae	Legionella pneumophila
GCF_003003555.1	PRJNA224116	SAMN06928766	na	Legionella pneumophila	Complete Genome	2018-03-15	ASM300355v1	ftp://ftp.ncbi.nlm.nih.gov/genomes/all/GCF/003/003/555/GCF_003003555.1_ASM300355v1	Tenericutes	Mollicutes	Mycoplasmatales	Mycoplasmataceae	Mycoplasma	Mycoplasma pneumoniae	Legionella pneumophila
GCF_003003595.1	PRJNA224116	SAMN06928764	na	Legionella pneumophila subsp. fraseri	Complete Genome	2018-03-15	ASM300359v1	ftp://ftp.ncbi.nlm.nih.gov/genomes/all/GCF/003/003/595/GCF_003003595.1_ASM300359v1	Proteobacteria	Gammaproteobacteria	Legionellales	Legionellaceae	Legionella	Legionella pneumophila	Legionella pneumophila subsp. fraseri
GCF_003003675.1	PRJNA224116	SAMN06928762	na	Legionella pneumophila subsp. fraseri	Complete Genome	2018-03-15	ASM300367v1	ftp://ftp.ncbi.nlm.nih.gov/genomes/all/GCF/003/003/675/GCF_003003675.1_ASM300367v1	Proteobacteria	Gammaproteobacteria	Legionellales	Legionellaceae	Legionella	Legionella pneumophila	Legionella pneumophila subsp. fraseri
GCF_003003755.1	PRJNA224116	SAMN06928760	na	Legionella pneumophila subsp. fraseri	Complete Genome	2018-03-15	ASM300375v1	ftp://ftp.ncbi.nlm.nih.gov/genomes/all/GCF/003/003/755/GCF_003003755.1_ASM300375v1	Proteobacteria	Gammaproteobacteria	Legionellales	Legionellaceae	Legionella	Legionella pneumophila	Legionella pneumophila subsp. fraseri
GCF_003003815.1	PRJNA224116	SAMN06928754	na	Legionella pneumophila subsp. pneumophila	Complete Genome	2018-03-15	ASM300381v1	ftp://ftp.ncbi.nlm.nih.gov/genomes/all/GCF/003/003/815/GCF_003003815.1_ASM300381v1	Proteobacteria	Gammaproteobacteria	Legionellales	Legionellaceae	Legionella	Legionella pneumophila	Legionella pneumophila subsp. pneumophila
GCF_003003865.1	PRJNA224116	SAMN06928770	na	Legionella pneumophila subsp. fraseri	Complete Genome	2018-03-15	ASM300386v1	ftp://ftp.ncbi.nlm.nih.gov/genomes/all/GCF/003/003/865/GCF_003003865.1_ASM300386v1	Proteobacteria	Gammaproteobacteria	Legionellales	Legionellaceae	Legionella	Legionella pneumophila	Legionella pneumophila subsp. fraseri
GCF_003003955.1	PRJNA224116	SAMN06928769	na	Legionella pneumophila subsp. fraseri	Complete Genome	2018-03-15	ASM300395v1	ftp://ftp.ncbi.nlm.nih.gov/genomes/all/GCF/003/003/955/GCF_003003955.1_ASM300395v1	Proteobacteria	Gammaproteobacteria	Legionellales	Legionellaceae	Legionella	Legionella pneumophila	Legionella pneumophila subsp. fraseri
GCF_003004065.1	PRJNA224116	SAMN06928768	na	Legionella pneumophila	Complete Genome	2018-03-15	ASM300406v1	ftp://ftp.ncbi.nlm.nih.gov/genomes/all/GCF/003/004/065/GCF_003004065.1_ASM300406v1	Proteobacteria	Gammaproteobacteria	Legionellales	Legionellaceae	Legionella	Legionella pneumophila	Legionella pneumophila
GCF_003004115.1	PRJNA224116	SAMN06928765	na	Legionella pneumophila subsp. pascullei	Complete Genome	2018-03-15	ASM300411v1	ftp://ftp.ncbi.nlm.nih.gov/genomes/all/GCF/003/004/115/GCF_003004115.1_ASM300411v1	Proteobacteria	Gammaproteobacteria	Legionellales	Legionellaceae	Legionella	Legionella pneumophila	Legionella pneumophila subsp. pascullei
GCF_003004135.1	PRJNA224116	SAMN06928759	na	Legionella pneumophila subsp. pneumophila	Complete Genome	2018-03-15	ASM300413v1	ftp://ftp.ncbi.nlm.nih.gov/genomes/all/GCF/003/004/135/GCF_003004135.1_ASM300413v1	Proteobacteria	Gammaproteobacteria	Legionellales	Legionellaceae	Legionella	Legionella pneumophila	Legionella pneumophila subsp. pneumophila
GCF_003004155.1	PRJNA224116	SAMN06928757	na	Legionella pneumophila subsp. pneumophila	Complete Genome	2018-03-15	ASM300415v1	ftp://ftp.ncbi.nlm.nih.gov/genomes/all/GCF/003/004/155/GCF_003004155.1_ASM300415v1	Proteobacteria	Gammaproteobacteria	Legionellales	Legionellaceae	Legionella	Legionella pneumophila	Legionella pneumophila subsp. pneumophila
GCF_003004175.1	PRJNA224116	SAMN06928756	na	Legionella pneumophila subsp. pneumophila	Complete Genome	2018-03-15	ASM300417v1	ftp://ftp.ncbi.nlm.nih.gov/genomes/all/GCF/003/004/175/GCF_003004175.1_ASM300417v1	Proteobacteria	Gammaproteobacteria	Legionellales	Legionellaceae	Legionella	Legionella pneumophila	Legionella pneumophila subsp. pneumophila
GCF_003004195.1	PRJNA224116	SAMN06928773	na	Legionella pneumophila	Complete Genome	2018-03-15	ASM300419v1	ftp://ftp.ncbi.nlm.nih.gov/genomes/all/GCF/003/004/195/GCF_003004195.1_ASM300419v1	Proteobacteria	Gammaproteobacteria	Legionellales	Legionellaceae	Legionella	Legionella pneumophila	Legionella pneumophila
GCF_003004215.1	PRJNA224116	SAMN06928763	na	Legionella pneumophila subsp. fraseri	Complete Genome	2018-03-15	ASM300421v1	ftp://ftp.ncbi.nlm.nih.gov/genomes/all/GCF/003/004/215/GCF_003004215.1_ASM300421v1	Proteobacteria	Gammaproteobacteria	Legionellales	Legionellaceae	Legionella	Legionella pneumophila	Legionella pneumophila subsp. fraseri
GCF_003004235.1	PRJNA224116	SAMN06928772	na	Legionella pneumophila	Complete Genome	2018-03-15	ASM300423v1	ftp://ftp.ncbi.nlm.nih.gov/genomes/all/GCF/003/004/235/GCF_003004235.1_ASM300423v1	Proteobacteria	Gammaproteobacteria	Legionellales	Legionellaceae	Legionella	Legionella pneumophila	Legionella pneumophila
GCF_003004255.1	PRJNA224116	SAMN06928761	na	Legionella pneumophila subsp. fraseri	Complete Genome	2018-03-15	ASM300425v1	ftp://ftp.ncbi.nlm.nih.gov/genomes/all/GCF/003/004/255/GCF_003004255.1_ASM300425v1	Proteobacteria	Gammaproteobacteria	Legionellales	Legionellaceae	Legionella	Legionella pneumophila	Legionella pneumophila subsp. fraseri
GCF_003004275.1	PRJNA224116	SAMN06928758	na	Legionella pneumophila subsp. pneumophila	Complete Genome	2018-03-15	ASM300427v1	ftp://ftp.ncbi.nlm.nih.gov/genomes/all/GCF/003/004/275/GCF_003004275.1_ASM300427v1	Proteobacteria	Gammaproteobacteria	Legionellales	Legionellaceae	Legionella	Legionella pneumophila	Legionella pneumophila subsp. pneumophila
GCF_003004295.1	PRJNA224116	SAMN06928755	na	Legionella pneumophila subsp. pneumophila	Complete Genome	2018-03-15	ASM300429v1	ftp://ftp.ncbi.nlm.nih.gov/genomes/all/GCF/003/004/295/GCF_003004295.1_ASM300429v1	Proteobacteria	Gammaproteobacteria	Legionellales	Legionellaceae	Legionella	Legionella pneumophila	Legionella pneumophila subsp. pneumophila
GCF_003004315.1	PRJNA224116	SAMN06928753	na	Legionella pneumophila subsp. pneumophila	Complete Genome	2018-03-15	ASM300431v1	ftp://ftp.ncbi.nlm.nih.gov/genomes/all/GCF/003/004/315/GCF_003004315.1_ASM300431v1	Proteobacteria	Gammaproteobacteria	Legionellales	Legionellaceae	Legionella	Legionella pneumophila	Legionella pneumophila subsp. pneumophila
GCF_003004335.1	PRJNA224116	SAMN06928774	na	Legionella pneumophila	Complete Genome	2018-03-15	ASM300433v1	ftp://ftp.ncbi.nlm.nih.gov/genomes/all/GCF/003/004/335/GCF_003004335.1_ASM300433v1	Proteobacteria	Gammaproteobacteria	Legionellales	Legionellaceae	Legionella	Legionella pneumophila	Legionella pneumophila
GCF_900092465.1	PRJNA224116	SAMEA4067783	na	Legionella pneumophila	Complete Genome	2016-07-09	Lpm7613 v1	ftp://ftp.ncbi.nlm.nih.gov/genomes/all/GCF/900/092/465/GCF_900092465.1_Lpm7613_v1	Proteobacteria	Gammaproteobacteria	Legionellales	Legionellaceae	Legionella	Legionella pneumophila	Legionella pneumophila
GCF_900119755.1	PRJNA224116	SAMEA4535097	na	Legionella pneumophila	Complete Genome	2016-11-18	2531STDY5467379	ftp://ftp.ncbi.nlm.nih.gov/genomes/all/GCF/900/119/755/GCF_900119755.1_2531STDY5467379	Proteobacteria	Gammaproteobacteria	Legionellales	Legionellaceae	Legionella	Legionella pneumophila	Legionella pneumophila
GCF_900119765.1	PRJNA224116	SAMEA4535100	na	Legionella pneumophila	Complete Genome	2016-11-18	2532STDY5467631	ftp://ftp.ncbi.nlm.nih.gov/genomes/all/GCF/900/119/765/GCF_900119765.1_2532STDY5467631	Proteobacteria	Gammaproteobacteria	Legionellales	Legionellaceae	Legionella	Legionella pneumophila	Legionella pneumophila
GCF_900119775.1	PRJNA224116	SAMEA4535098	na	Legionella pneumophila	Complete Genome	2016-11-18	2531STDY5467446	ftp://ftp.ncbi.nlm.nih.gov/genomes/all/GCF/900/119/775/GCF_900119775.1_2531STDY5467446	Proteobacteria	Gammaproteobacteria	Legionellales	Legionellaceae	Legionella	Legionella pneumophila	Legionella pneumophila
GCF_900119785.1	PRJNA224116	SAMEA4535099	na	Legionella pneumophila	Complete Genome	2016-11-18	2531STDY5467415	ftp://ftp.ncbi.nlm.nih.gov/genomes/all/GCF/900/119/785/GCF_900119785.1_2531STDY5467415	Proteobacteria	Gammaproteobacteria	Legionellales	Legionellaceae	Legionella	Legionella pneumophila	Legionella pneumophila
GCF_900186855.1	PRJNA224116	SAMEA4040027	na	Legionella pneumophila	Complete Genome	2017-08-15	48290_H02	ftp://ftp.ncbi.nlm.nih.gov/genomes/all/GCF/900/186/855/GCF_900186855.1_48290_H02	Proteobacteria	Gammaproteobacteria	Legionellales	Legionellaceae	Legionella	Legionella pneumophila	Legionella pneumophila
GCF_900186925.1	PRJNA224116	SAMEA4040028	na	Legionella pneumophila	Complete Genome	2017-08-15	48450_B02	ftp://ftp.ncbi.nlm.nih.gov/genomes/all/GCF/900/186/925/GCF_900186925.1_48450_B02	Proteobacteria	Gammaproteobacteria	Legionellales	Legionellaceae	Legionella	Legionella pneumophila	Legionella pneumophila
GCF_000953655.1	PRJNA224116	SAMEA2785664	representative genome	Legionella hackeliae	Complete Genome	2014-12-09	LHA	ftp://ftp.ncbi.nlm.nih.gov/genomes/all/GCF/000/953/655/GCF_000953655.1_LHA	Proteobacteria	Gammaproteobacteria	Legionellales	Legionellaceae	Legionella	Legionella hackeliae	Legionella hackeliae
GCF_000091785.1	PRJNA224116	SAMEA2272007	representative genome	Legionella longbeachae NSW150	Complete Genome	2010-02-13	ASM9178v1	ftp://ftp.ncbi.nlm.nih.gov/genomes/all/GCF/000/091/785/GCF_000091785.1_ASM9178v1	Proteobacteria	Gammaproteobacteria	Legionellales	Legionellaceae	Legionella	Legionella longbeachae	Legionella longbeachae NSW150
GCF_002073455.2	PRJNA224116	SAMN04875538	na	Legionella longbeachae	Complete Genome	2018-02-23	ASM207345v2	ftp://ftp.ncbi.nlm.nih.gov/genomes/all/GCF/002/073/455/GCF_002073455.2_ASM207345v2	Actinobacteria	Actinobacteria	Bifidobacteriales	Bifidobacteriaceae	Gardnerella	Gardnerella vaginalis	Legionella longbeachae
GCF_002113845.2	PRJNA224116	SAMN06289612	na	Legionella longbeachae	Complete Genome	2018-02-26	ASM211384v2	ftp://ftp.ncbi.nlm.nih.gov/genomes/all/GCF/002/113/845/GCF_002113845.2_ASM211384v2	Actinobacteria	Actinobacteria	Bifidobacteriales	Bifidobacteriaceae	Gardnerella	Gardnerella vaginalis	Legionella longbeachae
GCF_000953635.1	PRJNA224116	SAMEA2785665	representative genome	Tatlockia micdadei	Complete Genome	2014-10-21	LMI	ftp://ftp.ncbi.nlm.nih.gov/genomes/all/GCF/000/953/635/GCF_000953635.1_LMI	Proteobacteria	Gammaproteobacteria	Legionellales	Legionellaceae	Tatlockia	Tatlockia micdadei	Tatlockia micdadei
GCF_002085715.1	PRJNA224116	SAMN06645977	na	Tatlockia micdadei	Complete Genome	2017-04-11	ASM208571v1	ftp://ftp.ncbi.nlm.nih.gov/genomes/all/GCF/002/085/715/GCF_002085715.1_ASM208571v1	Proteobacteria	Gammaproteobacteria	Legionellales	Legionellaceae	Tatlockia	Tatlockia micdadei	Tatlockia micdadei
GCF_002085735.1	PRJNA224116	SAMN06645976	na	Tatlockia micdadei	Complete Genome	2017-04-11	ASM208573v1	ftp://ftp.ncbi.nlm.nih.gov/genomes/all/GCF/002/085/735/GCF_002085735.1_ASM208573v1	Proteobacteria	Gammaproteobacteria	Legionellales	Legionellaceae	Tatlockia	Tatlockia micdadei	Tatlockia micdadei
GCF_900186965.1	PRJNA224116	SAMEA4412668	na	Legionella spiritensis	Complete Genome	2017-08-15	50592_C01	ftp://ftp.ncbi.nlm.nih.gov/genomes/all/GCF/900/186/965/GCF_900186965.1_50592_C01	Proteobacteria	Betaproteobacteria	Burkholderiales	Burkholderiaceae	Burkholderia	Burkholderia mallei	Legionella spiritensis
GCF_000018445.1	PRJNA224116	SAMN02603140	na	Acinetobacter baumannii ACICU	Complete Genome	2008-04-15	ASM1844v1	ftp://ftp.ncbi.nlm.nih.gov/genomes/all/GCF/000/018/445/GCF_000018445.1_ASM1844v1	Proteobacteria	Gammaproteobacteria	Pseudomonadales	Moraxellaceae	Acinetobacter	Acinetobacter baumannii	Acinetobacter baumannii ACICU
GCF_000021145.1	PRJNA224116	SAMN02603889	na	Acinetobacter baumannii AB307-0294	Complete Genome	2008-11-24	ASM2114v1	ftp://ftp.ncbi.nlm.nih.gov/genomes/all/GCF/000/021/145/GCF_000021145.1_ASM2114v1	Proteobacteria	Gammaproteobacteria	Pseudomonadales	Moraxellaceae	Acinetobacter	Acinetobacter baumannii	Acinetobacter baumannii AB307-0294
GCF_000021245.2	PRJNA224116	SAMN02603051	na	Acinetobacter baumannii AB0057	Complete Genome	2017-06-27	ASM2124v2	ftp://ftp.ncbi.nlm.nih.gov/genomes/all/GCF/000/021/245/GCF_000021245.2_ASM2124v2	Proteobacteria	Gammaproteobacteria	Pseudomonadales	Moraxellaceae	Acinetobacter	Acinetobacter baumannii	Acinetobacter baumannii AB0057
GCF_000069245.1	PRJNA224116	SAMEA3138279	na	Acinetobacter baumannii AYE	Complete Genome	2008-02-29	ASM6924v1	ftp://ftp.ncbi.nlm.nih.gov/genomes/all/GCF/000/069/245/GCF_000069245.1_ASM6924v1	Proteobacteria	Gammaproteobacteria	Pseudomonadales	Moraxellaceae	Acinetobacter	Acinetobacter baumannii	Acinetobacter baumannii AYE
GCF_000186665.3	PRJNA224116	SAMN02603576	na	Acinetobacter baumannii D1279779	Complete Genome	2014-09-30	ASM18666v4	ftp://ftp.ncbi.nlm.nih.gov/genomes/all/GCF/000/186/665/GCF_000186665.3_ASM18666v4	Proteobacteria	Gammaproteobacteria	Pseudomonadales	Moraxellaceae	Acinetobacter	Acinetobacter baumannii	Acinetobacter baumannii D1279779
GCF_000187205.2	PRJNA224116	SAMN02603104	na	Acinetobacter baumannii MDR-TJ	Complete Genome	2013-03-11	ASM18720v4	ftp://ftp.ncbi.nlm.nih.gov/genomes/all/GCF/000/187/205/GCF_000187205.2_ASM18720v4	Proteobacteria	Gammaproteobacteria	Pseudomonadales	Moraxellaceae	Acinetobacter	Acinetobacter baumannii	Acinetobacter baumannii MDR-TJ
GCF_000188215.1	PRJNA224116	SAMN02603494	na	Acinetobacter baumannii 1656-2	Complete Genome	2011-02-08	ASM18821v1	ftp://ftp.ncbi.nlm.nih.gov/genomes/all/GCF/000/188/215/GCF_000188215.1_ASM18821v1	Proteobacteria	Gammaproteobacteria	Pseudomonadales	Moraxellaceae	Acinetobacter	Acinetobacter baumannii	Acinetobacter baumannii 1656-2
GCF_000226275.1	PRJNA224116	SAMN02603878	na	Acinetobacter baumannii MDR-ZJ06	Complete Genome	2011-09-23	ASM22627v1	ftp://ftp.ncbi.nlm.nih.gov/genomes/all/GCF/000/226/275/GCF_000226275.1_ASM22627v1	Proteobacteria	Gammaproteobacteria	Pseudomonadales	Moraxellaceae	Acinetobacter	Acinetobacter baumannii	Acinetobacter baumannii MDR-ZJ06
GCF_000302575.1	PRJNA224116	SAMN02603667	na	Acinetobacter baumannii TYTH-1	Complete Genome	2012-10-03	ASM30257v1	ftp://ftp.ncbi.nlm.nih.gov/genomes/all/GCF/000/302/575/GCF_000302575.1_ASM30257v1	Firmicutes	Bacilli	Lactobacillales	Streptococcaceae	Streptococcus	Streptococcus mitis	Acinetobacter baumannii TYTH-1
GCF_000419385.1	PRJNA224116	SAMN02604244	na	Acinetobacter baumannii BJAB07104	Complete Genome	2013-07-09	ASM41938v1	ftp://ftp.ncbi.nlm.nih.gov/genomes/all/GCF/000/419/385/GCF_000419385.1_ASM41938v1	Proteobacteria	Gammaproteobacteria	Pseudomonadales	Moraxellaceae	Acinetobacter	Acinetobacter baumannii	Acinetobacter baumannii BJAB07104
GCF_000419405.1	PRJNA224116	SAMN02604245	na	Acinetobacter baumannii BJAB0715	Complete Genome	2013-07-09	ASM41940v1	ftp://ftp.ncbi.nlm.nih.gov/genomes/all/GCF/000/419/405/GCF_000419405.1_ASM41940v1	Proteobacteria	Gammaproteobacteria	Pseudomonadales	Moraxellaceae	Acinetobacter	Acinetobacter baumannii	Acinetobacter baumannii BJAB0715
GCF_000419425.1	PRJNA224116	SAMN02604246	na	Acinetobacter baumannii BJAB0868	Complete Genome	2013-07-09	ASM41942v1	ftp://ftp.ncbi.nlm.nih.gov/genomes/all/GCF/000/419/425/GCF_000419425.1_ASM41942v1	Proteobacteria	Gammaproteobacteria	Pseudomonadales	Moraxellaceae	Acinetobacter	Acinetobacter baumannii	Acinetobacter baumannii BJAB0868
GCF_000498375.2	PRJNA224116	SAMN02470137	na	Acinetobacter baumannii DU202	Complete Genome	2016-09-16	ASM49837v2	ftp://ftp.ncbi.nlm.nih.gov/genomes/all/GCF/000/498/375/GCF_000498375.2_ASM49837v2	Proteobacteria	Gammaproteobacteria	Pseudomonadales	Moraxellaceae	Acinetobacter	Acinetobacter baumannii	Acinetobacter baumannii DU202
GCF_000505685.1	PRJNA224116	SAMN02641530	na	Acinetobacter baumannii ZW85-1	Complete Genome	2013-12-11	ASM50568v2	ftp://ftp.ncbi.nlm.nih.gov/genomes/all/GCF/000/505/685/GCF_000505685.1_ASM50568v2	Proteobacteria	Gammaproteobacteria	Pseudomonadales	Moraxellaceae	Acinetobacter	Acinetobacter baumannii	Acinetobacter baumannii ZW85-1
GCF_000695855.3	PRJNA224116	SAMN02714232	na	Acinetobacter baumannii	Complete Genome	2015-04-06	ASM69585v3	ftp://ftp.ncbi.nlm.nih.gov/genomes/all/GCF/000/695/855/GCF_000695855.3_ASM69585v3	Proteobacteria	Gammaproteobacteria	Pseudomonadales	Moraxellaceae	Acinetobacter	Acinetobacter baumannii	Acinetobacter baumannii
GCF_000746605.1	PRJNA224116	SAMN02940901	na	Acinetobacter baumannii	Complete Genome	2014-08-29	ASM74660v1	ftp://ftp.ncbi.nlm.nih.gov/genomes/all/GCF/000/746/605/GCF_000746605.1_ASM74660v1	Proteobacteria	Gammaproteobacteria	Pseudomonadales	Moraxellaceae	Acinetobacter	Acinetobacter baumannii	Acinetobacter baumannii
GCF_000746645.1	PRJNA224116	SAMN02940899	representative genome	Acinetobacter baumannii	Complete Genome	2014-08-29	ASM74664v1	ftp://ftp.ncbi.nlm.nih.gov/genomes/all/GCF/000/746/645/GCF_000746645.1_ASM74664v1	Proteobacteria	Gammaproteobacteria	Pseudomonadales	Moraxellaceae	Acinetobacter	Acinetobacter baumannii	Acinetobacter baumannii
GCF_000761175.1	PRJNA224116	SAMN03075316	na	Acinetobacter baumannii	Complete Genome	2014-10-01	ASM76117v1	ftp://ftp.ncbi.nlm.nih.gov/genomes/all/GCF/000/761/175/GCF_000761175.1_ASM76117v1	Bacteroidetes	Bacteroidia	Bacteroidales	Prevotellaceae	Prevotella	Prevotella intermedia	Acinetobacter baumannii
GCF_000786735.1	PRJNA224116	SAMN02709859	na	Acinetobacter baumannii LAC-4	Complete Genome	2014-11-25	ASM78673v1	ftp://ftp.ncbi.nlm.nih.gov/genomes/all/GCF/000/786/735/GCF_000786735.1_ASM78673v1	Bacteroidetes	Bacteroidia	Bacteroidales	Prevotellaceae	Prevotella	Prevotella melaninogenica	Acinetobacter baumannii LAC-4
GCF_000814345.1	PRJNA224116	SAMN03263969	na	Acinetobacter baumannii	Complete Genome	2015-01-05	ASM81434v1	ftp://ftp.ncbi.nlm.nih.gov/genomes/all/GCF/000/814/345/GCF_000814345.1_ASM81434v1	Proteobacteria	Gammaproteobacteria	Pseudomonadales	Moraxellaceae	Acinetobacter	Acinetobacter baumannii	Acinetobacter baumannii
GCF_000828795.1	PRJNA224116	SAMD00061019	na	Acinetobacter baumannii NCGM 237	Complete Genome	2013-09-26	ASM82879v1	ftp://ftp.ncbi.nlm.nih.gov/genomes/all/GCF/000/828/795/GCF_000828795.1_ASM82879v1	Proteobacteria	Gammaproteobacteria	Enterobacterales	Yersiniaceae	Serratia	Serratia proteamaculans	Acinetobacter baumannii NCGM 237
GCF_000828935.1	PRJNA224116	SAMD00020223	na	Acinetobacter baumannii	Complete Genome	2014-10-02	ASM82893v1	ftp://ftp.ncbi.nlm.nih.gov/genomes/all/GCF/000/828/935/GCF_000828935.1_ASM82893v1	Proteobacteria	Gammaproteobacteria	Pseudomonadales	Moraxellaceae	Acinetobacter	Acinetobacter baumannii	Acinetobacter baumannii
GCF_000830055.1	PRJNA224116	SAMN03248539	na	Acinetobacter baumannii	Complete Genome	2015-01-29	ASM83005v1	ftp://ftp.ncbi.nlm.nih.gov/genomes/all/GCF/000/830/055/GCF_000830055.1_ASM83005v1	Proteobacteria	Epsilonproteobacteria	Campylobacterales	Campylobacteraceae	Arcobacter	Arcobacter butzleri	Acinetobacter baumannii
GCF_000939415.2	PRJNA224116	SAMN03277095	na	Acinetobacter baumannii	Complete Genome	2016-05-02	HGAP assembly of Acinetobacter baumannii ORAB01	ftp://ftp.ncbi.nlm.nih.gov/genomes/all/GCF/000/939/415/GCF_000939415.2_HGAP_assembly_of_Acinetobacter_baumannii_ORAB01	Proteobacteria	Gammaproteobacteria	Pseudomonadales	Moraxellaceae	Acinetobacter	Acinetobacter baumannii	Acinetobacter baumannii
GCF_000963815.1	PRJNA224116	SAMN02894434	na	Acinetobacter baumannii	Complete Genome	2015-03-27	ASM96381v1	ftp://ftp.ncbi.nlm.nih.gov/genomes/all/GCF/000/963/815/GCF_000963815.1_ASM96381v1	Proteobacteria	Gammaproteobacteria	Pseudomonadales	Moraxellaceae	Acinetobacter	Acinetobacter baumannii	Acinetobacter baumannii
GCF_001026965.1	PRJNA224116	SAMN03290686	na	Acinetobacter baumannii	Complete Genome	2015-06-03	ASM102696v1	ftp://ftp.ncbi.nlm.nih.gov/genomes/all/GCF/001/026/965/GCF_001026965.1_ASM102696v1	Proteobacteria	Gammaproteobacteria	Pseudomonadales	Moraxellaceae	Acinetobacter	Acinetobacter baumannii	Acinetobacter baumannii
GCF_001077555.2	PRJNA224116	SAMN03770534	na	Acinetobacter baumannii	Complete Genome	2017-05-23	ASM107755v2	ftp://ftp.ncbi.nlm.nih.gov/genomes/all/GCF/001/077/555/GCF_001077555.2_ASM107755v2	Proteobacteria	Gammaproteobacteria	Pseudomonadales	Moraxellaceae	Acinetobacter	Acinetobacter baumannii	Acinetobacter baumannii
GCF_001077655.1	PRJNA224116	SAMN03817045	na	Acinetobacter baumannii	Complete Genome	2015-07-14	ASM107765v1	ftp://ftp.ncbi.nlm.nih.gov/genomes/all/GCF/001/077/655/GCF_001077655.1_ASM107765v1	Proteobacteria	Gammaproteobacteria	Pseudomonadales	Moraxellaceae	Acinetobacter	Acinetobacter baumannii	Acinetobacter baumannii
GCF_001077675.1	PRJNA224116	SAMN03817043	na	Acinetobacter baumannii	Complete Genome	2015-07-14	ASM107767v1	ftp://ftp.ncbi.nlm.nih.gov/genomes/all/GCF/001/077/675/GCF_001077675.1_ASM107767v1	Proteobacteria	Gammaproteobacteria	Pseudomonadales	Moraxellaceae	Acinetobacter	Acinetobacter baumannii	Acinetobacter baumannii
GCF_001077965.2	PRJNA224116	SAMN03771402	na	Acinetobacter baumannii	Complete Genome	2017-05-31	ASM107796v2	ftp://ftp.ncbi.nlm.nih.gov/genomes/all/GCF/001/077/965/GCF_001077965.2_ASM107796v2	Proteobacteria	Gammaproteobacteria	Pseudomonadales	Moraxellaceae	Acinetobacter	Acinetobacter baumannii	Acinetobacter baumannii
GCF_001261895.2	PRJNA224116	SAMEA3751109	na	Acinetobacter baumannii	Complete Genome	2015-07-23	R2090	ftp://ftp.ncbi.nlm.nih.gov/genomes/all/GCF/001/261/895/GCF_001261895.2_R2090	Proteobacteria	Betaproteobacteria	Burkholderiales	Burkholderiaceae	Burkholderia	Burkholderia pseudomallei	Acinetobacter baumannii
GCF_001399655.1	PRJNA224116	SAMN04029125	na	Acinetobacter baumannii	Complete Genome	2015-10-19	ASM139965v1	ftp://ftp.ncbi.nlm.nih.gov/genomes/all/GCF/001/399/655/GCF_001399655.1_ASM139965v1	Proteobacteria	Betaproteobacteria	Burkholderiales	Burkholderiaceae	Burkholderia	Burkholderia pseudomallei	Acinetobacter baumannii
GCF_001457535.1	PRJNA224116	SAMEA3449716	na	Acinetobacter baumannii	Complete Genome	2015-06-23	CIP70.10	ftp://ftp.ncbi.nlm.nih.gov/genomes/all/GCF/001/457/535/GCF_001457535.1_CIP70.10	Proteobacteria	Betaproteobacteria	Burkholderiales	Burkholderiaceae	Burkholderia	Burkholderia pseudomallei	Acinetobacter baumannii
GCF_001514375.1	PRJNA224116	SAMN03941550	na	Acinetobacter baumannii	Complete Genome	2016-01-14	ASM151437v1	ftp://ftp.ncbi.nlm.nih.gov/genomes/all/GCF/001/514/375/GCF_001514375.1_ASM151437v1	Proteobacteria	Betaproteobacteria	Burkholderiales	Burkholderiaceae	Burkholderia	Burkholderia pseudomallei	Acinetobacter baumannii
GCF_001517645.1	PRJNA224116	SAMEA3715145	na	Acinetobacter baumannii	Complete Genome	2016-01-15	R2091	ftp://ftp.ncbi.nlm.nih.gov/genomes/all/GCF/001/517/645/GCF_001517645.1_R2091	Proteobacteria	Betaproteobacteria	Burkholderiales	Burkholderiaceae	Burkholderia	Burkholderia pseudomallei	Acinetobacter baumannii
GCF_001543995.1	PRJNA224116	SAMN04448797	na	Acinetobacter baumannii	Complete Genome	2016-02-02	ASM154399v1	ftp://ftp.ncbi.nlm.nih.gov/genomes/all/GCF/001/543/995/GCF_001543995.1_ASM154399v1	Proteobacteria	Betaproteobacteria	Burkholderiales	Burkholderiaceae	Burkholderia	Burkholderia pseudomallei	Acinetobacter baumannii
GCF_001573065.1	PRJNA224116	SAMN03890258	na	Acinetobacter baumannii	Complete Genome	2016-02-25	ASM157306v1	ftp://ftp.ncbi.nlm.nih.gov/genomes/all/GCF/001/573/065/GCF_001573065.1_ASM157306v1	Proteobacteria	Betaproteobacteria	Burkholderiales	Burkholderiaceae	Burkholderia	Burkholderia pseudomallei	Acinetobacter baumannii
GCF_001573085.1	PRJNA224116	SAMN03890257	na	Acinetobacter baumannii	Complete Genome	2016-02-25	ASM157308v1	ftp://ftp.ncbi.nlm.nih.gov/genomes/all/GCF/001/573/085/GCF_001573085.1_ASM157308v1	Proteobacteria	Betaproteobacteria	Burkholderiales	Burkholderiaceae	Burkholderia	Burkholderia pseudomallei	Acinetobacter baumannii
GCF_001573105.1	PRJNA224116	SAMN03890255	na	Acinetobacter baumannii	Complete Genome	2016-02-25	ASM157310v1	ftp://ftp.ncbi.nlm.nih.gov/genomes/all/GCF/001/573/105/GCF_001573105.1_ASM157310v1	Proteobacteria	Betaproteobacteria	Burkholderiales	Burkholderiaceae	Burkholderia	Burkholderia pseudomallei	Acinetobacter baumannii
GCF_001573125.1	PRJNA224116	SAMN03890253	na	Acinetobacter baumannii	Complete Genome	2016-02-25	ASM157312v1	ftp://ftp.ncbi.nlm.nih.gov/genomes/all/GCF/001/573/125/GCF_001573125.1_ASM157312v1	Proteobacteria	Gammaproteobacteria	Pseudomonadales	Moraxellaceae	Acinetobacter	Acinetobacter baumannii	Acinetobacter baumannii
GCF_001578145.1	PRJNA224116	SAMN03890256	na	Acinetobacter baumannii	Complete Genome	2016-03-01	ASM157814v1	ftp://ftp.ncbi.nlm.nih.gov/genomes/all/GCF/001/578/145/GCF_001578145.1_ASM157814v1	Proteobacteria	Gammaproteobacteria	Pseudomonadales	Moraxellaceae	Acinetobacter	Acinetobacter baumannii	Acinetobacter baumannii
GCF_001593425.2	PRJNA224116	SAMN04273153	na	Acinetobacter baumannii	Complete Genome	2016-12-19	ASM159342v2	ftp://ftp.ncbi.nlm.nih.gov/genomes/all/GCF/001/593/425/GCF_001593425.2_ASM159342v2	Proteobacteria	Gammaproteobacteria	Pseudomonadales	Moraxellaceae	Acinetobacter	Acinetobacter baumannii	Acinetobacter baumannii
GCF_001636235.1	PRJNA224116	SAMN04485290	na	Acinetobacter baumannii	Complete Genome	2016-05-03	ASM163623v1	ftp://ftp.ncbi.nlm.nih.gov/genomes/all/GCF/001/636/235/GCF_001636235.1_ASM163623v1	Proteobacteria	Gammaproteobacteria	Pseudomonadales	Moraxellaceae	Acinetobacter	Acinetobacter baumannii	Acinetobacter baumannii
GCF_001806345.1	PRJNA224116	SAMN05601665	na	Acinetobacter baumannii	Complete Genome	2016-10-21	ASM180634v1	ftp://ftp.ncbi.nlm.nih.gov/genomes/all/GCF/001/806/345/GCF_001806345.1_ASM180634v1	Proteobacteria	Gammaproteobacteria	Pseudomonadales	Moraxellaceae	Acinetobacter	Acinetobacter baumannii	Acinetobacter baumannii
GCF_001806365.1	PRJNA224116	SAMN05601667	na	Acinetobacter baumannii	Complete Genome	2016-10-21	ASM180636v1	ftp://ftp.ncbi.nlm.nih.gov/genomes/all/GCF/001/806/365/GCF_001806365.1_ASM180636v1	Proteobacteria	Gammaproteobacteria	Pseudomonadales	Moraxellaceae	Acinetobacter	Acinetobacter baumannii	Acinetobacter baumannii
GCF_001806385.1	PRJNA224116	SAMN05601668	na	Acinetobacter baumannii	Complete Genome	2016-10-21	ASM180638v1	ftp://ftp.ncbi.nlm.nih.gov/genomes/all/GCF/001/806/385/GCF_001806385.1_ASM180638v1	Proteobacteria	Gammaproteobacteria	Pseudomonadales	Moraxellaceae	Acinetobacter	Acinetobacter baumannii	Acinetobacter baumannii
GCF_001806405.1	PRJNA224116	SAMN05601669	na	Acinetobacter baumannii	Complete Genome	2016-10-21	ASM180640v1	ftp://ftp.ncbi.nlm.nih.gov/genomes/all/GCF/001/806/405/GCF_001806405.1_ASM180640v1	Proteobacteria	Gammaproteobacteria	Pseudomonadales	Moraxellaceae	Acinetobacter	Acinetobacter baumannii	Acinetobacter baumannii
GCF_001806425.1	PRJNA224116	SAMN05601670	na	Acinetobacter baumannii	Complete Genome	2016-10-21	ASM180642v1	ftp://ftp.ncbi.nlm.nih.gov/genomes/all/GCF/001/806/425/GCF_001806425.1_ASM180642v1	Proteobacteria	Gammaproteobacteria	Pseudomonadales	Moraxellaceae	Acinetobacter	Acinetobacter baumannii	Acinetobacter baumannii
GCF_001806445.1	PRJNA224116	SAMN05601671	na	Acinetobacter baumannii	Complete Genome	2016-10-21	ASM180644v1	ftp://ftp.ncbi.nlm.nih.gov/genomes/all/GCF/001/806/445/GCF_001806445.1_ASM180644v1	Proteobacteria	Gammaproteobacteria	Pseudomonadales	Moraxellaceae	Acinetobacter	Acinetobacter baumannii	Acinetobacter baumannii
GCF_001806465.1	PRJNA224116	SAMN05601672	na	Acinetobacter baumannii	Complete Genome	2016-10-21	ASM180646v1	ftp://ftp.ncbi.nlm.nih.gov/genomes/all/GCF/001/806/465/GCF_001806465.1_ASM180646v1	Proteobacteria	Gammaproteobacteria	Pseudomonadales	Moraxellaceae	Acinetobacter	Acinetobacter baumannii	Acinetobacter baumannii
GCF_001806485.1	PRJNA224116	SAMN05601673	na	Acinetobacter baumannii	Complete Genome	2016-10-21	ASM180648v1	ftp://ftp.ncbi.nlm.nih.gov/genomes/all/GCF/001/806/485/GCF_001806485.1_ASM180648v1	Proteobacteria	Gammaproteobacteria	Pseudomonadales	Moraxellaceae	Acinetobacter	Acinetobacter baumannii	Acinetobacter baumannii
GCF_001887305.1	PRJNA224116	SAMN06046790	na	Acinetobacter baumannii	Complete Genome	2016-11-29	ASM188730v1	ftp://ftp.ncbi.nlm.nih.gov/genomes/all/GCF/001/887/305/GCF_001887305.1_ASM188730v1	Proteobacteria	Gammaproteobacteria	Pseudomonadales	Moraxellaceae	Acinetobacter	Acinetobacter baumannii	Acinetobacter baumannii
GCF_001895985.1	PRJNA224116	SAMN06077192	na	Acinetobacter baumannii	Complete Genome	2016-12-09	ASM189598v1	ftp://ftp.ncbi.nlm.nih.gov/genomes/all/GCF/001/895/985/GCF_001895985.1_ASM189598v1	Proteobacteria	Gammaproteobacteria	Pseudomonadales	Moraxellaceae	Acinetobacter	Acinetobacter baumannii	Acinetobacter baumannii
GCF_001896005.1	PRJNA224116	SAMN06077191	na	Acinetobacter baumannii	Complete Genome	2016-12-09	ASM189600v1	ftp://ftp.ncbi.nlm.nih.gov/genomes/all/GCF/001/896/005/GCF_001896005.1_ASM189600v1	Proteobacteria	Gammaproteobacteria	Pseudomonadales	Moraxellaceae	Acinetobacter	Acinetobacter baumannii	Acinetobacter baumannii
GCF_001902375.1	PRJNA224116	SAMN06109232	na	Acinetobacter baumannii	Complete Genome	2016-12-13	ASM190237v1	ftp://ftp.ncbi.nlm.nih.gov/genomes/all/GCF/001/902/375/GCF_001902375.1_ASM190237v1	Proteobacteria	Gammaproteobacteria	Pseudomonadales	Moraxellaceae	Acinetobacter	Acinetobacter baumannii	Acinetobacter baumannii
GCF_001908295.1	PRJNA224116	SAMN05362953	na	Acinetobacter baumannii	Complete Genome	2016-12-19	ASM190829v1	ftp://ftp.ncbi.nlm.nih.gov/genomes/all/GCF/001/908/295/GCF_001908295.1_ASM190829v1	Proteobacteria	Gammaproteobacteria	Pseudomonadales	Moraxellaceae	Acinetobacter	Acinetobacter baumannii	Acinetobacter baumannii
GCF_001922205.1	PRJNA224116	SAMN04096368	na	Acinetobacter baumannii	Complete Genome	2016-12-27	ASM192220v1	ftp://ftp.ncbi.nlm.nih.gov/genomes/all/GCF/001/922/205/GCF_001922205.1_ASM192220v1	Proteobacteria	Gammaproteobacteria	Pseudomonadales	Moraxellaceae	Acinetobacter	Acinetobacter baumannii	Acinetobacter baumannii
GCF_001922225.1	PRJNA224116	SAMN04096369	na	Acinetobacter baumannii	Complete Genome	2016-12-27	ASM192222v1	ftp://ftp.ncbi.nlm.nih.gov/genomes/all/GCF/001/922/225/GCF_001922225.1_ASM192222v1	Proteobacteria	Gammaproteobacteria	Pseudomonadales	Moraxellaceae	Acinetobacter	Acinetobacter baumannii	Acinetobacter baumannii
GCF_001922245.1	PRJNA224116	SAMN04096370	na	Acinetobacter baumannii	Complete Genome	2016-12-27	ASM192224v1	ftp://ftp.ncbi.nlm.nih.gov/genomes/all/GCF/001/922/245/GCF_001922245.1_ASM192224v1	Proteobacteria	Gammaproteobacteria	Pseudomonadales	Moraxellaceae	Acinetobacter	Acinetobacter baumannii	Acinetobacter baumannii
GCF_001941765.1	PRJNA224116	SAMN04273154	na	Acinetobacter baumannii	Complete Genome	2017-01-10	ASM194176v1	ftp://ftp.ncbi.nlm.nih.gov/genomes/all/GCF/001/941/765/GCF_001941765.1_ASM194176v1	Proteobacteria	Gammaproteobacteria	Pseudomonadales	Moraxellaceae	Acinetobacter	Acinetobacter baumannii	Acinetobacter baumannii
GCF_002082625.1	PRJNA224116	SAMN06650260	na	Acinetobacter baumannii	Complete Genome	2017-04-10	ASM208262v1	ftp://ftp.ncbi.nlm.nih.gov/genomes/all/GCF/002/082/625/GCF_002082625.1_ASM208262v1	Proteobacteria	Gammaproteobacteria	Pseudomonadales	Moraxellaceae	Acinetobacter	Acinetobacter baumannii	Acinetobacter baumannii
GCF_002082645.1	PRJNA224116	SAMN06650245	na	Acinetobacter baumannii	Complete Genome	2017-04-10	ASM208264v1	ftp://ftp.ncbi.nlm.nih.gov/genomes/all/GCF/002/082/645/GCF_002082645.1_ASM208264v1	Proteobacteria	Gammaproteobacteria	Pseudomonadales	Moraxellaceae	Acinetobacter	Acinetobacter baumannii	Acinetobacter baumannii
GCF_002082685.1	PRJNA224116	SAMN06650243	na	Acinetobacter baumannii	Complete Genome	2017-04-10	ASM208268v1	ftp://ftp.ncbi.nlm.nih.gov/genomes/all/GCF/002/082/685/GCF_002082685.1_ASM208268v1	Proteobacteria	Gammaproteobacteria	Pseudomonadales	Moraxellaceae	Acinetobacter	Acinetobacter baumannii	Acinetobacter baumannii
GCF_002082705.1	PRJNA224116	SAMN06650264	na	Acinetobacter baumannii	Complete Genome	2017-04-10	ASM208270v1	ftp://ftp.ncbi.nlm.nih.gov/genomes/all/GCF/002/082/705/GCF_002082705.1_ASM208270v1	Proteobacteria	Gammaproteobacteria	Pseudomonadales	Moraxellaceae	Acinetobacter	Acinetobacter baumannii	Acinetobacter baumannii
GCF_002082725.1	PRJNA224116	SAMN06650241	na	Acinetobacter baumannii	Complete Genome	2017-04-10	ASM208272v1	ftp://ftp.ncbi.nlm.nih.gov/genomes/all/GCF/002/082/725/GCF_002082725.1_ASM208272v1	Proteobacteria	Gammaproteobacteria	Pseudomonadales	Moraxellaceae	Acinetobacter	Acinetobacter baumannii	Acinetobacter baumannii
GCF_002082745.1	PRJNA224116	SAMN06650242	na	Acinetobacter baumannii	Complete Genome	2017-04-10	ASM208274v1	ftp://ftp.ncbi.nlm.nih.gov/genomes/all/GCF/002/082/745/GCF_002082745.1_ASM208274v1	Proteobacteria	Gammaproteobacteria	Pseudomonadales	Moraxellaceae	Acinetobacter	Acinetobacter baumannii	Acinetobacter baumannii
GCF_002082785.1	PRJNA224116	SAMN06650239	na	Acinetobacter baumannii	Complete Genome	2017-04-10	ASM208278v1	ftp://ftp.ncbi.nlm.nih.gov/genomes/all/GCF/002/082/785/GCF_002082785.1_ASM208278v1	Proteobacteria	Gammaproteobacteria	Pseudomonadales	Moraxellaceae	Acinetobacter	Acinetobacter baumannii	Acinetobacter baumannii
GCF_002082805.1	PRJNA224116	SAMN06650238	na	Acinetobacter baumannii	Complete Genome	2017-04-10	ASM208280v1	ftp://ftp.ncbi.nlm.nih.gov/genomes/all/GCF/002/082/805/GCF_002082805.1_ASM208280v1	Proteobacteria	Gammaproteobacteria	Pseudomonadales	Moraxellaceae	Acinetobacter	Acinetobacter baumannii	Acinetobacter baumannii
GCF_002082825.1	PRJNA224116	SAMN06650240	na	Acinetobacter baumannii	Complete Genome	2017-04-10	ASM208282v1	ftp://ftp.ncbi.nlm.nih.gov/genomes/all/GCF/002/082/825/GCF_002082825.1_ASM208282v1	Firmicutes	Negativicutes	Veillonellales	Veillonellaceae	Veillonella	Veillonella parvula	Acinetobacter baumannii
GCF_002082845.1	PRJNA224116	SAMN06650262	na	Acinetobacter baumannii	Complete Genome	2017-04-10	ASM208284v1	ftp://ftp.ncbi.nlm.nih.gov/genomes/all/GCF/002/082/845/GCF_002082845.1_ASM208284v1	Proteobacteria	Gammaproteobacteria	Pseudomonadales	Moraxellaceae	Acinetobacter	Acinetobacter baumannii	Acinetobacter baumannii
GCF_002082865.1	PRJNA224116	SAMN06650263	na	Acinetobacter baumannii	Complete Genome	2017-04-10	ASM208286v1	ftp://ftp.ncbi.nlm.nih.gov/genomes/all/GCF/002/082/865/GCF_002082865.1_ASM208286v1	Proteobacteria	Gammaproteobacteria	Pseudomonadales	Moraxellaceae	Acinetobacter	Acinetobacter baumannii	Acinetobacter baumannii
GCF_002082885.1	PRJNA224116	SAMN06650261	na	Acinetobacter baumannii	Complete Genome	2017-04-10	ASM208288v1	ftp://ftp.ncbi.nlm.nih.gov/genomes/all/GCF/002/082/885/GCF_002082885.1_ASM208288v1	Proteobacteria	Gammaproteobacteria	Pseudomonadales	Moraxellaceae	Acinetobacter	Acinetobacter baumannii	Acinetobacter baumannii
GCF_002116925.1	PRJNA224116	SAMN04621185	na	Acinetobacter baumannii	Complete Genome	2017-05-02	ASM211692v1	ftp://ftp.ncbi.nlm.nih.gov/genomes/all/GCF/002/116/925/GCF_002116925.1_ASM211692v1	Proteobacteria	Gammaproteobacteria	Pseudomonadales	Moraxellaceae	Acinetobacter	Acinetobacter baumannii	Acinetobacter baumannii
GCF_002210065.1	PRJNA224116	SAMN07125723	na	Acinetobacter baumannii	Complete Genome	2017-06-28	ASM221006v1	ftp://ftp.ncbi.nlm.nih.gov/genomes/all/GCF/002/210/065/GCF_002210065.1_ASM221006v1	Proteobacteria	Gammaproteobacteria	Pseudomonadales	Moraxellaceae	Acinetobacter	Acinetobacter baumannii	Acinetobacter baumannii
GCF_002504145.1	PRJNA224116	SAMN06099024	na	Acinetobacter baumannii	Complete Genome	2017-10-10	ASM250414v1	ftp://ftp.ncbi.nlm.nih.gov/genomes/all/GCF/002/504/145/GCF_002504145.1_ASM250414v1	Proteobacteria	Gammaproteobacteria	Pseudomonadales	Moraxellaceae	Acinetobacter	Acinetobacter baumannii	Acinetobacter baumannii
GCF_002741415.1	PRJNA224116	SAMN07736509	na	Acinetobacter baumannii	Complete Genome	2017-11-02	ASM274141v1	ftp://ftp.ncbi.nlm.nih.gov/genomes/all/GCF/002/741/415/GCF_002741415.1_ASM274141v1	Proteobacteria	Gammaproteobacteria	Pseudomonadales	Moraxellaceae	Acinetobacter	Acinetobacter baumannii	Acinetobacter baumannii
GCF_002753915.1	PRJNA224116	SAMN07945345	na	Acinetobacter baumannii	Complete Genome	2017-11-06	ASM275391v1	ftp://ftp.ncbi.nlm.nih.gov/genomes/all/GCF/002/753/915/GCF_002753915.1_ASM275391v1	Proteobacteria	Gammaproteobacteria	Pseudomonadales	Moraxellaceae	Acinetobacter	Acinetobacter baumannii	Acinetobacter baumannii
GCF_002761575.1	PRJNA224116	SAMN07445112	na	Acinetobacter baumannii	Complete Genome	2017-11-07	ASM276157v1	ftp://ftp.ncbi.nlm.nih.gov/genomes/all/GCF/002/761/575/GCF_002761575.1_ASM276157v1	Proteobacteria	Gammaproteobacteria	Pseudomonadales	Moraxellaceae	Acinetobacter	Acinetobacter baumannii	Acinetobacter baumannii
GCF_002762095.1	PRJNA224116	SAMN07943355	na	Acinetobacter baumannii	Complete Genome	2017-11-08	ASM276209v1	ftp://ftp.ncbi.nlm.nih.gov/genomes/all/GCF/002/762/095/GCF_002762095.1_ASM276209v1	Proteobacteria	Gammaproteobacteria	Pseudomonadales	Moraxellaceae	Acinetobacter	Acinetobacter baumannii	Acinetobacter baumannii
GCF_002762115.1	PRJNA224116	SAMN07943353	na	Acinetobacter baumannii	Complete Genome	2017-11-08	ASM276211v1	ftp://ftp.ncbi.nlm.nih.gov/genomes/all/GCF/002/762/115/GCF_002762115.1_ASM276211v1	Proteobacteria	Gammaproteobacteria	Pseudomonadales	Moraxellaceae	Acinetobacter	Acinetobacter baumannii	Acinetobacter baumannii
GCF_002762155.1	PRJNA224116	SAMN07943354	na	Acinetobacter baumannii	Complete Genome	2017-11-08	ASM276215v1	ftp://ftp.ncbi.nlm.nih.gov/genomes/all/GCF/002/762/155/GCF_002762155.1_ASM276215v1	Proteobacteria	Gammaproteobacteria	Pseudomonadales	Moraxellaceae	Acinetobacter	Acinetobacter baumannii	Acinetobacter baumannii
GCF_002803025.1	PRJNA224116	SAMN07961492	na	Acinetobacter baumannii	Complete Genome	2017-11-29	ASM280302v1	ftp://ftp.ncbi.nlm.nih.gov/genomes/all/GCF/002/803/025/GCF_002803025.1_ASM280302v1	Proteobacteria	Gammaproteobacteria	Pseudomonadales	Moraxellaceae	Acinetobacter	Acinetobacter baumannii	Acinetobacter baumannii
GCF_002843665.1	PRJNA224116	SAMN08054861	na	Acinetobacter baumannii	Complete Genome	2017-12-17	ASM284366v1	ftp://ftp.ncbi.nlm.nih.gov/genomes/all/GCF/002/843/665/GCF_002843665.1_ASM284366v1	Proteobacteria	Gammaproteobacteria	Pseudomonadales	Moraxellaceae	Acinetobacter	Acinetobacter baumannii	Acinetobacter baumannii
GCF_002902885.1	PRJNA224116	SAMN06040401	na	Acinetobacter baumannii	Complete Genome	2018-01-29	ASM290288v1	ftp://ftp.ncbi.nlm.nih.gov/genomes/all/GCF/002/902/885/GCF_002902885.1_ASM290288v1	Proteobacteria	Gammaproteobacteria	Pseudomonadales	Moraxellaceae	Acinetobacter	Acinetobacter baumannii	Acinetobacter baumannii
GCF_002947415.1	PRJNA224116	SAMN04014897	na	Acinetobacter baumannii	Complete Genome	2018-02-18	ASM294741v1	ftp://ftp.ncbi.nlm.nih.gov/genomes/all/GCF/002/947/415/GCF_002947415.1_ASM294741v1	Proteobacteria	Gammaproteobacteria	Pseudomonadales	Moraxellaceae	Acinetobacter	Acinetobacter baumannii	Acinetobacter baumannii
GCF_002947845.1	PRJNA224116	SAMN04014904	na	Acinetobacter baumannii	Complete Genome	2018-02-18	ASM294784v1	ftp://ftp.ncbi.nlm.nih.gov/genomes/all/GCF/002/947/845/GCF_002947845.1_ASM294784v1	Proteobacteria	Gammaproteobacteria	Pseudomonadales	Moraxellaceae	Acinetobacter	Acinetobacter baumannii	Acinetobacter baumannii
GCF_002948925.1	PRJNA224116	SAMN04014919	na	Acinetobacter baumannii	Complete Genome	2018-02-19	ASM294892v1	ftp://ftp.ncbi.nlm.nih.gov/genomes/all/GCF/002/948/925/GCF_002948925.1_ASM294892v1	Proteobacteria	Gammaproteobacteria	Pseudomonadales	Moraxellaceae	Acinetobacter	Acinetobacter baumannii	Acinetobacter baumannii
GCF_002950495.1	PRJNA224116	SAMN08364585	na	Acinetobacter baumannii	Complete Genome	2018-02-19	ASM295049v1	ftp://ftp.ncbi.nlm.nih.gov/genomes/all/GCF/002/950/495/GCF_002950495.1_ASM295049v1	Proteobacteria	Gammaproteobacteria	Pseudomonadales	Moraxellaceae	Acinetobacter	Acinetobacter baumannii	Acinetobacter baumannii
GCF_002996805.1	PRJNA224116	SAMN04014924	na	Acinetobacter baumannii	Complete Genome	2018-03-14	ASM299680v1	ftp://ftp.ncbi.nlm.nih.gov/genomes/all/GCF/002/996/805/GCF_002996805.1_ASM299680v1	Actinobacteria	Actinobacteria	Corynebacteriales	Mycobacteriaceae	Mycobacterium	Mycobacterium africanum	Acinetobacter baumannii
GCF_002999195.1	PRJNA224116	SAMN08364584	na	Acinetobacter baumannii	Complete Genome	2018-03-14	ASM299919v1	ftp://ftp.ncbi.nlm.nih.gov/genomes/all/GCF/002/999/195/GCF_002999195.1_ASM299919v1	Proteobacteria	Gammaproteobacteria	Pseudomonadales	Moraxellaceae	Acinetobacter	Acinetobacter baumannii	Acinetobacter baumannii
GCF_003006035.1	PRJNA224116	SAMN04014929	na	Acinetobacter baumannii	Complete Genome	2018-03-16	ASM300603v1	ftp://ftp.ncbi.nlm.nih.gov/genomes/all/GCF/003/006/035/GCF_003006035.1_ASM300603v1	Proteobacteria	Gammaproteobacteria	Pseudomonadales	Moraxellaceae	Acinetobacter	Acinetobacter baumannii	Acinetobacter baumannii
GCF_900088705.1	PRJNA224116	SAMEA2439285	na	Acinetobacter baumannii	Complete Genome	2016-06-13	26872B01	ftp://ftp.ncbi.nlm.nih.gov/genomes/all/GCF/900/088/705/GCF_900088705.1_26872B01	Proteobacteria	Gammaproteobacteria	Pseudomonadales	Moraxellaceae	Acinetobacter	Acinetobacter baumannii	Acinetobacter baumannii
GCF_002055515.1	PRJNA224116	SAMN06197019	na	Acinetobacter calcoaceticus	Complete Genome	2017-03-21	ASM205551v1	ftp://ftp.ncbi.nlm.nih.gov/genomes/all/GCF/002/055/515/GCF_002055515.1_ASM205551v1	Proteobacteria	Gammaproteobacteria	Pseudomonadales	Moraxellaceae	Acinetobacter	Acinetobacter calcoaceticus	Acinetobacter calcoaceticus
GCF_900093475.1	PRJNA224116	SAMEA3310339	na	Acinetobacter calcoaceticus	Complete Genome	2016-08-10	36734_D01_2	ftp://ftp.ncbi.nlm.nih.gov/genomes/all/GCF/900/093/475/GCF_900093475.1_36734_D01_2	Proteobacteria	Gammaproteobacteria	Pseudomonadales	Moraxellaceae	Acinetobacter	Acinetobacter calcoaceticus	Acinetobacter calcoaceticus
GCF_000092265.1	PRJNA224116	SAMN02603777	representative genome	Moraxella catarrhalis BBH18	Complete Genome	2010-05-11	ASM9226v1	ftp://ftp.ncbi.nlm.nih.gov/genomes/all/GCF/000/092/265/GCF_000092265.1_ASM9226v1	Proteobacteria	Gammaproteobacteria	Pseudomonadales	Moraxellaceae	Moraxella	Moraxella catarrhalis	Moraxella catarrhalis BBH18
GCF_000740455.1	PRJNA224116	SAMN02870719	na	Moraxella catarrhalis	Complete Genome	2014-08-15	ASM74045v1	ftp://ftp.ncbi.nlm.nih.gov/genomes/all/GCF/000/740/455/GCF_000740455.1_ASM74045v1	Proteobacteria	Gammaproteobacteria	Pseudomonadales	Moraxellaceae	Moraxella	Moraxella catarrhalis	Moraxella catarrhalis
GCF_000766665.1	PRJNA224116	SAMN02595593	na	Moraxella catarrhalis	Complete Genome	2014-10-14	ASM76666v1	ftp://ftp.ncbi.nlm.nih.gov/genomes/all/GCF/000/766/665/GCF_000766665.1_ASM76666v1	Proteobacteria	Gammaproteobacteria	Pseudomonadales	Moraxellaceae	Moraxella	Moraxella catarrhalis	Moraxella catarrhalis
GCF_002073215.2	PRJNA224116	SAMN04875550	na	Moraxella catarrhalis	Complete Genome	2018-02-23	ASM207321v2	ftp://ftp.ncbi.nlm.nih.gov/genomes/all/GCF/002/073/215/GCF_002073215.2_ASM207321v2	Proteobacteria	Gammaproteobacteria	Pseudomonadales	Moraxellaceae	Moraxella	Moraxella catarrhalis	Moraxella catarrhalis
GCF_002080125.1	PRJNA224116	SAMN05949222	na	Moraxella catarrhalis	Complete Genome	2017-04-05	ASM208012v1	ftp://ftp.ncbi.nlm.nih.gov/genomes/all/GCF/002/080/125/GCF_002080125.1_ASM208012v1	Proteobacteria	Gammaproteobacteria	Pseudomonadales	Moraxellaceae	Moraxella	Moraxella catarrhalis	Moraxella catarrhalis
GCF_002984125.1	PRJNA224116	SAMN06173317	na	Moraxella catarrhalis	Complete Genome	2018-03-09	ASM298412v1	ftp://ftp.ncbi.nlm.nih.gov/genomes/all/GCF/002/984/125/GCF_002984125.1_ASM298412v1	Proteobacteria	Gammaproteobacteria	Pseudomonadales	Moraxellaceae	Moraxella	Moraxella catarrhalis	Moraxella catarrhalis
GCF_000006845.1	PRJNA57611	SAMN02604088	reference genome	Neisseria gonorrhoeae FA 1090	Complete Genome	2005-02-14	ASM684v1	ftp://ftp.ncbi.nlm.nih.gov/genomes/all/GCF/000/006/845/GCF_000006845.1_ASM684v1	Proteobacteria	Betaproteobacteria	Neisseriales	Neisseriaceae	Neisseria	Neisseria gonorrhoeae	Neisseria gonorrhoeae FA 1090
GCF_000020105.1	PRJNA224116	SAMN02603475	na	Neisseria gonorrhoeae NCCP11945	Complete Genome	2008-07-09	ASM2010v1	ftp://ftp.ncbi.nlm.nih.gov/genomes/all/GCF/000/020/105/GCF_000020105.1_ASM2010v1	Proteobacteria	Betaproteobacteria	Neisseriales	Neisseriaceae	Neisseria	Neisseria gonorrhoeae	Neisseria gonorrhoeae NCCP11945
GCF_000156855.2	PRJNA224116	SAMN02596923	na	Neisseria gonorrhoeae MS11	Complete Genome	2013-09-03	ASM15685v2	ftp://ftp.ncbi.nlm.nih.gov/genomes/all/GCF/000/156/855/GCF_000156855.2_ASM15685v2	Proteobacteria	Betaproteobacteria	Neisseriales	Neisseriaceae	Neisseria	Neisseria gonorrhoeae	Neisseria gonorrhoeae MS11
GCF_001047225.1	PRJNA224116	SAMN03459415	na	Neisseria gonorrhoeae	Complete Genome	2015-07-07	ASM104722v1	ftp://ftp.ncbi.nlm.nih.gov/genomes/all/GCF/001/047/225/GCF_001047225.1_ASM104722v1	Proteobacteria	Betaproteobacteria	Neisseriales	Neisseriaceae	Neisseria	Neisseria gonorrhoeae	Neisseria gonorrhoeae
GCF_001047255.1	PRJNA224116	SAMN03459416	na	Neisseria gonorrhoeae	Complete Genome	2015-07-07	ASM104725v1	ftp://ftp.ncbi.nlm.nih.gov/genomes/all/GCF/001/047/255/GCF_001047255.1_ASM104725v1	Proteobacteria	Betaproteobacteria	Neisseriales	Neisseriaceae	Neisseria	Neisseria gonorrhoeae	Neisseria gonorrhoeae
GCF_001047275.1	PRJNA224116	SAMN03459417	na	Neisseria gonorrhoeae	Complete Genome	2015-07-07	ASM104727v1	ftp://ftp.ncbi.nlm.nih.gov/genomes/all/GCF/001/047/275/GCF_001047275.1_ASM104727v1	Proteobacteria	Betaproteobacteria	Neisseriales	Neisseriaceae	Neisseria	Neisseria gonorrhoeae	Neisseria gonorrhoeae
GCF_001661085.1	PRJNA224116	SAMN04233132	na	Neisseria gonorrhoeae	Complete Genome	2016-06-10	ASM166108v1	ftp://ftp.ncbi.nlm.nih.gov/genomes/all/GCF/001/661/085/GCF_001661085.1_ASM166108v1	Proteobacteria	Betaproteobacteria	Neisseriales	Neisseriaceae	Neisseria	Neisseria gonorrhoeae	Neisseria gonorrhoeae
GCF_001661115.1	PRJNA224116	SAMN05210135	na	Neisseria gonorrhoeae	Complete Genome	2016-06-10	ASM166111v1	ftp://ftp.ncbi.nlm.nih.gov/genomes/all/GCF/001/661/115/GCF_001661115.1_ASM166111v1	Proteobacteria	Betaproteobacteria	Neisseriales	Neisseriaceae	Neisseria	Neisseria gonorrhoeae	Neisseria gonorrhoeae
GCF_001661135.1	PRJNA224116	SAMN05210257	na	Neisseria gonorrhoeae	Complete Genome	2016-06-10	ASM166113v1	ftp://ftp.ncbi.nlm.nih.gov/genomes/all/GCF/001/661/135/GCF_001661135.1_ASM166113v1	Proteobacteria	Betaproteobacteria	Neisseriales	Neisseriaceae	Neisseria	Neisseria gonorrhoeae	Neisseria gonorrhoeae
GCF_002073535.2	PRJNA224116	SAMN04875541	na	Neisseria gonorrhoeae	Complete Genome	2018-02-23	ASM207353v2	ftp://ftp.ncbi.nlm.nih.gov/genomes/all/GCF/002/073/535/GCF_002073535.2_ASM207353v2	Proteobacteria	Betaproteobacteria	Neisseriales	Neisseriaceae	Neisseria	Neisseria gonorrhoeae	Neisseria gonorrhoeae
GCF_002073615.2	PRJNA224116	SAMN04875542	na	Neisseria gonorrhoeae	Complete Genome	2018-03-01	ASM207361v2	ftp://ftp.ncbi.nlm.nih.gov/genomes/all/GCF/002/073/615/GCF_002073615.2_ASM207361v2	Fusobacteria	Fusobacteriia	Fusobacteriales	Leptotrichiaceae	Streptobacillus	Streptobacillus moniliformis	Neisseria gonorrhoeae
GCF_002073655.2	PRJNA224116	SAMN04875544	na	Neisseria gonorrhoeae	Complete Genome	2018-02-23	ASM207365v2	ftp://ftp.ncbi.nlm.nih.gov/genomes/all/GCF/002/073/655/GCF_002073655.2_ASM207365v2	Proteobacteria	Betaproteobacteria	Neisseriales	Neisseriaceae	Neisseria	Neisseria gonorrhoeae	Neisseria gonorrhoeae
GCF_900186875.1	PRJNA224116	SAMEA4076741	na	Neisseria gonorrhoeae	Complete Genome	2017-08-15	49677_F01	ftp://ftp.ncbi.nlm.nih.gov/genomes/all/GCF/900/186/875/GCF_900186875.1_49677_F01	Proteobacteria	Betaproteobacteria	Neisseriales	Neisseriaceae	Neisseria	Neisseria gonorrhoeae	Neisseria gonorrhoeae
GCF_900186915.1	PRJNA224116	SAMEA4076768	na	Neisseria gonorrhoeae	Complete Genome	2017-08-15	49699_A01	ftp://ftp.ncbi.nlm.nih.gov/genomes/all/GCF/900/186/915/GCF_900186915.1_49699_A01	Proteobacteria	Betaproteobacteria	Neisseriales	Neisseriaceae	Neisseria	Neisseria gonorrhoeae	Neisseria gonorrhoeae
GCF_900186935.1	PRJNA224116	SAMEA4076765	na	Neisseria gonorrhoeae	Complete Genome	2017-08-15	49677_G01	ftp://ftp.ncbi.nlm.nih.gov/genomes/all/GCF/900/186/935/GCF_900186935.1_49677_G01	Proteobacteria	Betaproteobacteria	Neisseriales	Neisseriaceae	Neisseria	Neisseria gonorrhoeae	Neisseria gonorrhoeae
GCF_000196295.1	PRJNA224116	SAMEA3138337	representative genome	Neisseria lactamica 020-06	Complete Genome	2010-11-30	ASM19629v1	ftp://ftp.ncbi.nlm.nih.gov/genomes/all/GCF/000/196/295/GCF_000196295.1_ASM19629v1	Proteobacteria	Betaproteobacteria	Neisseriales	Neisseriaceae	Neisseria	Neisseria lactamica	Neisseria lactamica 020-06
GCF_002022745.1	PRJNA224116	SAMN05437355	na	Neisseria lactamica	Complete Genome	2017-03-07	ASM202274v1	ftp://ftp.ncbi.nlm.nih.gov/genomes/all/GCF/002/022/745/GCF_002022745.1_ASM202274v1	Proteobacteria	Alphaproteobacteria	Rickettsiales	Rickettsiaceae	Rickettsia	Rickettsia japonica	Neisseria lactamica
GCF_000008805.1	PRJNA57817	SAMN02603997	reference genome	Neisseria meningitidis MC58	Complete Genome	2005-05-26	ASM880v1	ftp://ftp.ncbi.nlm.nih.gov/genomes/all/GCF/000/008/805/GCF_000008805.1_ASM880v1	Proteobacteria	Betaproteobacteria	Neisseriales	Neisseriaceae	Neisseria	Neisseria meningitidis	Neisseria meningitidis MC58
GCF_000009105.1	PRJNA224116	SAMEA1705949	na	Neisseria meningitidis Z2491	Complete Genome	2003-05-06	ASM910v1	ftp://ftp.ncbi.nlm.nih.gov/genomes/all/GCF/000/009/105/GCF_000009105.1_ASM910v1	Proteobacteria	Betaproteobacteria	Neisseriales	Neisseriaceae	Neisseria	Neisseria meningitidis	Neisseria meningitidis Z2491
GCF_000009465.1	PRJNA224116	SAMEA1705939	na	Neisseria meningitidis FAM18	Complete Genome	2007-01-04	ASM946v1	ftp://ftp.ncbi.nlm.nih.gov/genomes/all/GCF/000/009/465/GCF_000009465.1_ASM946v1	Proteobacteria	Betaproteobacteria	Neisseriales	Neisseriaceae	Neisseria	Neisseria meningitidis	Neisseria meningitidis FAM18
GCF_000014105.1	PRJNA224116	SAMN02603605	na	Neisseria meningitidis 053442	Complete Genome	2007-12-03	ASM1410v1	ftp://ftp.ncbi.nlm.nih.gov/genomes/all/GCF/000/014/105/GCF_000014105.1_ASM1410v1	Proteobacteria	Betaproteobacteria	Neisseriales	Neisseriaceae	Neisseria	Neisseria meningitidis	Neisseria meningitidis 053442
GCF_000026965.1	PRJNA224116	SAMEA2272745	na	Neisseria meningitidis 8013	Complete Genome	2009-10-15	ASM2696v1	ftp://ftp.ncbi.nlm.nih.gov/genomes/all/GCF/000/026/965/GCF_000026965.1_ASM2696v1	Proteobacteria	Betaproteobacteria	Neisseriales	Neisseriaceae	Neisseria	Neisseria meningitidis	Neisseria meningitidis 8013
GCF_000083565.1	PRJNA224116	SAMEA3138289	na	Neisseria meningitidis alpha14	Complete Genome	2009-07-23	ASM8356v1	ftp://ftp.ncbi.nlm.nih.gov/genomes/all/GCF/000/083/565/GCF_000083565.1_ASM8356v1	Proteobacteria	Betaproteobacteria	Neisseriales	Neisseriaceae	Neisseria	Neisseria meningitidis	Neisseria meningitidis alpha14
GCF_000152165.1	PRJNA224116	SAMN02603384	na	Neisseria meningitidis alpha710	Complete Genome	2010-10-13	ASM15216v1	ftp://ftp.ncbi.nlm.nih.gov/genomes/all/GCF/000/152/165/GCF_000152165.1_ASM15216v1	Proteobacteria	Betaproteobacteria	Neisseriales	Neisseriaceae	Neisseria	Neisseria meningitidis	Neisseria meningitidis alpha710
GCF_000191425.1	PRJNA224116	SAMN02604201	na	Neisseria meningitidis G2136	Complete Genome	2011-03-04	ASM19142v1	ftp://ftp.ncbi.nlm.nih.gov/genomes/all/GCF/000/191/425/GCF_000191425.1_ASM19142v1	Proteobacteria	Betaproteobacteria	Neisseriales	Neisseriaceae	Neisseria	Neisseria meningitidis	Neisseria meningitidis G2136
GCF_000191445.1	PRJNA224116	SAMN02604200	na	Neisseria meningitidis H44/76	Complete Genome	2011-03-04	ASM19144v1	ftp://ftp.ncbi.nlm.nih.gov/genomes/all/GCF/000/191/445/GCF_000191445.1_ASM19144v1	Actinobacteria	Actinobacteria	Corynebacteriales	Nocardiaceae	Nocardia	Nocardia farcinica	Neisseria meningitidis H4476
GCF_000191465.1	PRJNA224116	SAMN02604198	na	Neisseria meningitidis M01-240149	Complete Genome	2011-03-04	ASM19146v1	ftp://ftp.ncbi.nlm.nih.gov/genomes/all/GCF/000/191/465/GCF_000191465.1_ASM19146v1	Firmicutes	Bacilli	Lactobacillales	Enterococcaceae	Enterococcus	Enterococcus casseliflavus	Neisseria meningitidis M01-240149
GCF_000191485.1	PRJNA224116	SAMN02604196	na	Neisseria meningitidis M01-240355	Complete Genome	2011-03-04	ASM19148v1	ftp://ftp.ncbi.nlm.nih.gov/genomes/all/GCF/000/191/485/GCF_000191485.1_ASM19148v1	Proteobacteria	Betaproteobacteria	Neisseriales	Neisseriaceae	Neisseria	Neisseria meningitidis	Neisseria meningitidis M01-240355
GCF_000191505.1	PRJNA224116	SAMN02604199	na	Neisseria meningitidis M04-240196	Complete Genome	2011-03-04	ASM19150v1	ftp://ftp.ncbi.nlm.nih.gov/genomes/all/GCF/000/191/505/GCF_000191505.1_ASM19150v1	Proteobacteria	Betaproteobacteria	Neisseriales	Neisseriaceae	Neisseria	Neisseria meningitidis	Neisseria meningitidis M04-240196
GCF_000191525.1	PRJNA224116	SAMN02604197	na	Neisseria meningitidis NZ-05/33	Complete Genome	2011-03-04	ASM19152v1	ftp://ftp.ncbi.nlm.nih.gov/genomes/all/GCF/000/191/525/GCF_000191525.1_ASM19152v1	Actinobacteria	Actinobacteria	Corynebacteriales	Corynebacteriaceae	Corynebacterium	Corynebacterium jeikeium	Neisseria meningitidis NZ-0533
GCF_000253215.1	PRJNA224116	SAMEA2272690	na	Neisseria meningitidis WUE 2594	Complete Genome	2011-01-17	ASM25321v1	ftp://ftp.ncbi.nlm.nih.gov/genomes/all/GCF/000/253/215/GCF_000253215.1_ASM25321v1	Proteobacteria	Gammaproteobacteria	Vibrionales	Vibrionaceae	Photobacterium	Photobacterium damselae	Neisseria meningitidis WUE 2594
GCF_000626595.1	PRJNA224116	SAMN02709031	na	Neisseria meningitidis	Complete Genome	2014-04-11	ASM62659v1	ftp://ftp.ncbi.nlm.nih.gov/genomes/all/GCF/000/626/595/GCF_000626595.1_ASM62659v1	Proteobacteria	Gammaproteobacteria	Vibrionales	Vibrionaceae	Photobacterium	Photobacterium damselae	Neisseria meningitidis
GCF_000787195.2	PRJNA224116	SAMN03203069	na	Neisseria meningitidis	Complete Genome	2016-07-29	ASM78719v2	ftp://ftp.ncbi.nlm.nih.gov/genomes/all/GCF/000/787/195/GCF_000787195.2_ASM78719v2	Proteobacteria	Alphaproteobacteria	Rhizobiales	Bartonellaceae	Bartonella	Bartonella henselae	Neisseria meningitidis
GCF_000800235.1	PRJNA224116	SAMN03020302	na	Neisseria meningitidis	Complete Genome	2014-12-09	ASM80023v1	ftp://ftp.ncbi.nlm.nih.gov/genomes/all/GCF/000/800/235/GCF_000800235.1_ASM80023v1	Proteobacteria	Betaproteobacteria	Neisseriales	Neisseriaceae	Neisseria	Neisseria meningitidis	Neisseria meningitidis
GCF_000800275.1	PRJNA224116	SAMN03020254	na	Neisseria meningitidis M7124	Complete Genome	2014-12-09	ASM80027v1	ftp://ftp.ncbi.nlm.nih.gov/genomes/all/GCF/000/800/275/GCF_000800275.1_ASM80027v1	Firmicutes	Clostridia	Clostridiales	Lachnospiraceae	NA	Eubacterium rectale	Neisseria meningitidis M7124
GCF_000800315.1	PRJNA224116	SAMN03020600	na	Neisseria meningitidis	Complete Genome	2014-12-09	ASM80031v1	ftp://ftp.ncbi.nlm.nih.gov/genomes/all/GCF/000/800/315/GCF_000800315.1_ASM80031v1	Proteobacteria	Betaproteobacteria	Neisseriales	Neisseriaceae	Neisseria	Neisseria meningitidis	Neisseria meningitidis
GCF_000800355.1	PRJNA224116	SAMN03022885	na	Neisseria meningitidis	Complete Genome	2014-12-09	ASM80035v1	ftp://ftp.ncbi.nlm.nih.gov/genomes/all/GCF/000/800/355/GCF_000800355.1_ASM80035v1	Proteobacteria	Betaproteobacteria	Neisseriales	Neisseriaceae	Neisseria	Neisseria meningitidis	Neisseria meningitidis
GCF_000800415.1	PRJNA224116	SAMN03022902	na	Neisseria meningitidis	Complete Genome	2014-12-09	ASM80041v1	ftp://ftp.ncbi.nlm.nih.gov/genomes/all/GCF/000/800/415/GCF_000800415.1_ASM80041v1	Proteobacteria	Betaproteobacteria	Neisseriales	Neisseriaceae	Neisseria	Neisseria meningitidis	Neisseria meningitidis
GCF_000816165.1	PRJNA224116	SAMN03201679	na	Neisseria meningitidis LNP21362	Complete Genome	2015-01-07	ASM81616v1	ftp://ftp.ncbi.nlm.nih.gov/genomes/all/GCF/000/816/165/GCF_000816165.1_ASM81616v1	Proteobacteria	Betaproteobacteria	Neisseriales	Neisseriaceae	Neisseria	Neisseria meningitidis	Neisseria meningitidis LNP21362
GCF_001029815.1	PRJNA224116	SAMN02595590	na	Neisseria meningitidis	Complete Genome	2015-06-19	ASM102981v1	ftp://ftp.ncbi.nlm.nih.gov/genomes/all/GCF/001/029/815/GCF_001029815.1_ASM102981v1	Proteobacteria	Betaproteobacteria	Neisseriales	Neisseriaceae	Neisseria	Neisseria meningitidis	Neisseria meningitidis
GCF_001029835.1	PRJNA224116	SAMN02595591	na	Neisseria meningitidis M0579	Complete Genome	2015-06-19	ASM102983v1	ftp://ftp.ncbi.nlm.nih.gov/genomes/all/GCF/001/029/835/GCF_001029835.1_ASM102983v1	Proteobacteria	Betaproteobacteria	Neisseriales	Neisseriaceae	Neisseria	Neisseria meningitidis	Neisseria meningitidis M0579
GCF_001697105.1	PRJNA224116	SAMN03944749	na	Neisseria meningitidis	Complete Genome	2016-08-02	ASM169710v1	ftp://ftp.ncbi.nlm.nih.gov/genomes/all/GCF/001/697/105/GCF_001697105.1_ASM169710v1	Proteobacteria	Betaproteobacteria	Neisseriales	Neisseriaceae	Neisseria	Neisseria meningitidis	Neisseria meningitidis
GCF_001697125.1	PRJNA224116	SAMN03944748	na	Neisseria meningitidis	Complete Genome	2016-08-02	ASM169712v1	ftp://ftp.ncbi.nlm.nih.gov/genomes/all/GCF/001/697/125/GCF_001697125.1_ASM169712v1	Proteobacteria	Gammaproteobacteria	Xanthomonadales	Xanthomonadaceae	Stenotrophomonas	Stenotrophomonas maltophilia	Neisseria meningitidis
GCF_001697165.1	PRJNA224116	SAMN03944750	na	Neisseria meningitidis	Complete Genome	2016-08-02	ASM169716v1	ftp://ftp.ncbi.nlm.nih.gov/genomes/all/GCF/001/697/165/GCF_001697165.1_ASM169716v1	Proteobacteria	Gammaproteobacteria	Xanthomonadales	Xanthomonadaceae	Stenotrophomonas	Stenotrophomonas maltophilia	Neisseria meningitidis
GCF_001697205.1	PRJNA224116	SAMN03944751	na	Neisseria meningitidis	Complete Genome	2016-08-02	ASM169720v1	ftp://ftp.ncbi.nlm.nih.gov/genomes/all/GCF/001/697/205/GCF_001697205.1_ASM169720v1	Fusobacteria	Fusobacteriia	Fusobacteriales	Leptotrichiaceae	Leptotrichia	Leptotrichia buccalis	Neisseria meningitidis
GCF_001697305.1	PRJNA224116	SAMN04883376	na	Neisseria meningitidis	Complete Genome	2016-08-02	ASM169730v1	ftp://ftp.ncbi.nlm.nih.gov/genomes/all/GCF/001/697/305/GCF_001697305.1_ASM169730v1	Proteobacteria	Betaproteobacteria	Neisseriales	Neisseriaceae	Neisseria	Neisseria meningitidis	Neisseria meningitidis
GCF_001697325.1	PRJNA224116	SAMN04883372	na	Neisseria meningitidis	Complete Genome	2016-08-02	ASM169732v1	ftp://ftp.ncbi.nlm.nih.gov/genomes/all/GCF/001/697/325/GCF_001697325.1_ASM169732v1	Proteobacteria	Betaproteobacteria	Neisseriales	Neisseriaceae	Neisseria	Neisseria meningitidis	Neisseria meningitidis
GCF_001697345.1	PRJNA224116	SAMN04883393	na	Neisseria meningitidis	Complete Genome	2016-08-02	ASM169734v1	ftp://ftp.ncbi.nlm.nih.gov/genomes/all/GCF/001/697/345/GCF_001697345.1_ASM169734v1	Spirochaetes	Spirochaetia	Spirochaetales	Borreliaceae	Borrelia	Borrelia duttonii	Neisseria meningitidis
GCF_001697365.1	PRJNA224116	SAMN04883391	na	Neisseria meningitidis	Complete Genome	2016-08-02	ASM169736v1	ftp://ftp.ncbi.nlm.nih.gov/genomes/all/GCF/001/697/365/GCF_001697365.1_ASM169736v1	Proteobacteria	Betaproteobacteria	Neisseriales	Neisseriaceae	Neisseria	Neisseria meningitidis	Neisseria meningitidis
GCF_001697385.1	PRJNA224116	SAMN04883371	na	Neisseria meningitidis	Complete Genome	2016-08-02	ASM169738v1	ftp://ftp.ncbi.nlm.nih.gov/genomes/all/GCF/001/697/385/GCF_001697385.1_ASM169738v1	Proteobacteria	Alphaproteobacteria	Rickettsiales	Rickettsiaceae	Rickettsia	Rickettsia felis	Neisseria meningitidis
GCF_001697405.1	PRJNA224116	SAMN04883374	na	Neisseria meningitidis	Complete Genome	2016-08-02	ASM169740v1	ftp://ftp.ncbi.nlm.nih.gov/genomes/all/GCF/001/697/405/GCF_001697405.1_ASM169740v1	Proteobacteria	Betaproteobacteria	Neisseriales	Neisseriaceae	Neisseria	Neisseria meningitidis	Neisseria meningitidis
GCF_001697425.1	PRJNA224116	SAMN04883361	na	Neisseria meningitidis	Complete Genome	2016-08-02	ASM169742v1	ftp://ftp.ncbi.nlm.nih.gov/genomes/all/GCF/001/697/425/GCF_001697425.1_ASM169742v1	Proteobacteria	Betaproteobacteria	Neisseriales	Neisseriaceae	Neisseria	Neisseria meningitidis	Neisseria meningitidis
GCF_001697445.1	PRJNA224116	SAMN04883450	na	Neisseria meningitidis	Complete Genome	2016-08-02	ASM169744v1	ftp://ftp.ncbi.nlm.nih.gov/genomes/all/GCF/001/697/445/GCF_001697445.1_ASM169744v1	Proteobacteria	Betaproteobacteria	Neisseriales	Neisseriaceae	Neisseria	Neisseria meningitidis	Neisseria meningitidis
GCF_001697465.1	PRJNA224116	SAMN04883369	na	Neisseria meningitidis	Complete Genome	2016-08-02	ASM169746v1	ftp://ftp.ncbi.nlm.nih.gov/genomes/all/GCF/001/697/465/GCF_001697465.1_ASM169746v1	Proteobacteria	Betaproteobacteria	Neisseriales	Neisseriaceae	Neisseria	Neisseria meningitidis	Neisseria meningitidis
GCF_001697485.1	PRJNA224116	SAMN04883381	na	Neisseria meningitidis	Complete Genome	2016-08-02	ASM169748v1	ftp://ftp.ncbi.nlm.nih.gov/genomes/all/GCF/001/697/485/GCF_001697485.1_ASM169748v1	Proteobacteria	Betaproteobacteria	Neisseriales	Neisseriaceae	Neisseria	Neisseria meningitidis	Neisseria meningitidis
GCF_001697505.1	PRJNA224116	SAMN04883392	na	Neisseria meningitidis	Complete Genome	2016-08-02	ASM169750v1	ftp://ftp.ncbi.nlm.nih.gov/genomes/all/GCF/001/697/505/GCF_001697505.1_ASM169750v1	Proteobacteria	Betaproteobacteria	Neisseriales	Neisseriaceae	Neisseria	Neisseria meningitidis	Neisseria meningitidis
GCF_001697525.1	PRJNA224116	SAMN04883385	na	Neisseria meningitidis	Complete Genome	2016-08-02	ASM169752v1	ftp://ftp.ncbi.nlm.nih.gov/genomes/all/GCF/001/697/525/GCF_001697525.1_ASM169752v1	Actinobacteria	Actinobacteria	Corynebacteriales	Corynebacteriaceae	Corynebacterium	Corynebacterium urealyticum	Neisseria meningitidis
GCF_001697545.1	PRJNA224116	SAMN04883384	na	Neisseria meningitidis	Complete Genome	2016-08-02	ASM169754v1	ftp://ftp.ncbi.nlm.nih.gov/genomes/all/GCF/001/697/545/GCF_001697545.1_ASM169754v1	Proteobacteria	Betaproteobacteria	Neisseriales	Neisseriaceae	Neisseria	Neisseria meningitidis	Neisseria meningitidis
GCF_001697565.1	PRJNA224116	SAMN04883379	na	Neisseria meningitidis	Complete Genome	2016-08-02	ASM169756v1	ftp://ftp.ncbi.nlm.nih.gov/genomes/all/GCF/001/697/565/GCF_001697565.1_ASM169756v1	Proteobacteria	Betaproteobacteria	Neisseriales	Neisseriaceae	Neisseria	Neisseria meningitidis	Neisseria meningitidis
GCF_001697585.1	PRJNA224116	SAMN04883405	na	Neisseria meningitidis	Complete Genome	2016-08-02	ASM169758v1	ftp://ftp.ncbi.nlm.nih.gov/genomes/all/GCF/001/697/585/GCF_001697585.1_ASM169758v1	Proteobacteria	Betaproteobacteria	Neisseriales	Neisseriaceae	Neisseria	Neisseria meningitidis	Neisseria meningitidis
GCF_001697605.1	PRJNA224116	SAMN04883389	na	Neisseria meningitidis	Complete Genome	2016-08-02	ASM169760v1	ftp://ftp.ncbi.nlm.nih.gov/genomes/all/GCF/001/697/605/GCF_001697605.1_ASM169760v1	Spirochaetes	Spirochaetia	Spirochaetales	Borreliaceae	Borrelia	Borrelia recurrentis	Neisseria meningitidis
GCF_001697625.1	PRJNA224116	SAMN04883390	na	Neisseria meningitidis	Complete Genome	2016-08-02	ASM169762v1	ftp://ftp.ncbi.nlm.nih.gov/genomes/all/GCF/001/697/625/GCF_001697625.1_ASM169762v1	Proteobacteria	Betaproteobacteria	Neisseriales	Neisseriaceae	Neisseria	Neisseria meningitidis	Neisseria meningitidis
GCF_001697645.1	PRJNA224116	SAMN04883437	na	Neisseria meningitidis	Complete Genome	2016-08-02	ASM169764v1	ftp://ftp.ncbi.nlm.nih.gov/genomes/all/GCF/001/697/645/GCF_001697645.1_ASM169764v1	Proteobacteria	Betaproteobacteria	Neisseriales	Neisseriaceae	Neisseria	Neisseria meningitidis	Neisseria meningitidis
GCF_001697665.1	PRJNA224116	SAMN04883396	na	Neisseria meningitidis	Complete Genome	2016-08-02	ASM169766v1	ftp://ftp.ncbi.nlm.nih.gov/genomes/all/GCF/001/697/665/GCF_001697665.1_ASM169766v1	Proteobacteria	Betaproteobacteria	Neisseriales	Neisseriaceae	Neisseria	Neisseria meningitidis	Neisseria meningitidis
GCF_001697685.1	PRJNA224116	SAMN04883377	na	Neisseria meningitidis	Complete Genome	2016-08-02	ASM169768v1	ftp://ftp.ncbi.nlm.nih.gov/genomes/all/GCF/001/697/685/GCF_001697685.1_ASM169768v1	Proteobacteria	Betaproteobacteria	Neisseriales	Neisseriaceae	Neisseria	Neisseria meningitidis	Neisseria meningitidis
GCF_001697705.1	PRJNA224116	SAMN04883408	na	Neisseria meningitidis	Complete Genome	2016-08-02	ASM169770v1	ftp://ftp.ncbi.nlm.nih.gov/genomes/all/GCF/001/697/705/GCF_001697705.1_ASM169770v1	Proteobacteria	Betaproteobacteria	Neisseriales	Neisseriaceae	Neisseria	Neisseria meningitidis	Neisseria meningitidis
GCF_001697725.1	PRJNA224116	SAMN04883370	na	Neisseria meningitidis	Complete Genome	2016-08-02	ASM169772v1	ftp://ftp.ncbi.nlm.nih.gov/genomes/all/GCF/001/697/725/GCF_001697725.1_ASM169772v1	Proteobacteria	Betaproteobacteria	Neisseriales	Neisseriaceae	Neisseria	Neisseria meningitidis	Neisseria meningitidis
GCF_001697745.1	PRJNA224116	SAMN04883441	na	Neisseria meningitidis	Complete Genome	2016-08-02	ASM169774v1	ftp://ftp.ncbi.nlm.nih.gov/genomes/all/GCF/001/697/745/GCF_001697745.1_ASM169774v1	Proteobacteria	Betaproteobacteria	Neisseriales	Neisseriaceae	Neisseria	Neisseria meningitidis	Neisseria meningitidis
GCF_001697765.1	PRJNA224116	SAMN04883452	na	Neisseria meningitidis	Complete Genome	2016-08-02	ASM169776v1	ftp://ftp.ncbi.nlm.nih.gov/genomes/all/GCF/001/697/765/GCF_001697765.1_ASM169776v1	Proteobacteria	Betaproteobacteria	Neisseriales	Neisseriaceae	Neisseria	Neisseria meningitidis	Neisseria meningitidis
GCF_001697785.1	PRJNA224116	SAMN04883448	na	Neisseria meningitidis	Complete Genome	2016-08-02	ASM169778v1	ftp://ftp.ncbi.nlm.nih.gov/genomes/all/GCF/001/697/785/GCF_001697785.1_ASM169778v1	Proteobacteria	Betaproteobacteria	Neisseriales	Neisseriaceae	Neisseria	Neisseria meningitidis	Neisseria meningitidis
GCF_001697805.1	PRJNA224116	SAMN04883382	na	Neisseria meningitidis	Complete Genome	2016-08-02	ASM169780v1	ftp://ftp.ncbi.nlm.nih.gov/genomes/all/GCF/001/697/805/GCF_001697805.1_ASM169780v1	Proteobacteria	Betaproteobacteria	Neisseriales	Neisseriaceae	Neisseria	Neisseria meningitidis	Neisseria meningitidis
GCF_001697825.1	PRJNA224116	SAMN04883421	na	Neisseria meningitidis	Complete Genome	2016-08-02	ASM169782v1	ftp://ftp.ncbi.nlm.nih.gov/genomes/all/GCF/001/697/825/GCF_001697825.1_ASM169782v1	Proteobacteria	Betaproteobacteria	Neisseriales	Neisseriaceae	Neisseria	Neisseria meningitidis	Neisseria meningitidis
GCF_001697845.1	PRJNA224116	SAMN04883386	na	Neisseria meningitidis	Complete Genome	2016-08-02	ASM169784v1	ftp://ftp.ncbi.nlm.nih.gov/genomes/all/GCF/001/697/845/GCF_001697845.1_ASM169784v1	Proteobacteria	Betaproteobacteria	Neisseriales	Neisseriaceae	Neisseria	Neisseria meningitidis	Neisseria meningitidis
GCF_001697865.1	PRJNA224116	SAMN04883395	na	Neisseria meningitidis	Complete Genome	2016-08-02	ASM169786v1	ftp://ftp.ncbi.nlm.nih.gov/genomes/all/GCF/001/697/865/GCF_001697865.1_ASM169786v1	Proteobacteria	Betaproteobacteria	Neisseriales	Neisseriaceae	Neisseria	Neisseria meningitidis	Neisseria meningitidis
GCF_001697885.1	PRJNA224116	SAMN04883440	na	Neisseria meningitidis	Complete Genome	2016-08-02	ASM169788v1	ftp://ftp.ncbi.nlm.nih.gov/genomes/all/GCF/001/697/885/GCF_001697885.1_ASM169788v1	Proteobacteria	Betaproteobacteria	Neisseriales	Neisseriaceae	Neisseria	Neisseria meningitidis	Neisseria meningitidis
GCF_001697905.1	PRJNA224116	SAMN04883373	na	Neisseria meningitidis	Complete Genome	2016-08-02	ASM169790v1	ftp://ftp.ncbi.nlm.nih.gov/genomes/all/GCF/001/697/905/GCF_001697905.1_ASM169790v1	Proteobacteria	Betaproteobacteria	Neisseriales	Neisseriaceae	Neisseria	Neisseria meningitidis	Neisseria meningitidis
GCF_001697925.1	PRJNA224116	SAMN04883364	na	Neisseria meningitidis	Complete Genome	2016-08-02	ASM169792v1	ftp://ftp.ncbi.nlm.nih.gov/genomes/all/GCF/001/697/925/GCF_001697925.1_ASM169792v1	Proteobacteria	Betaproteobacteria	Neisseriales	Neisseriaceae	Neisseria	Neisseria meningitidis	Neisseria meningitidis
GCF_001697945.1	PRJNA224116	SAMN04883451	na	Neisseria meningitidis	Complete Genome	2016-08-02	ASM169794v1	ftp://ftp.ncbi.nlm.nih.gov/genomes/all/GCF/001/697/945/GCF_001697945.1_ASM169794v1	Proteobacteria	Betaproteobacteria	Neisseriales	Neisseriaceae	Neisseria	Neisseria meningitidis	Neisseria meningitidis
GCF_001697965.1	PRJNA224116	SAMN04883439	na	Neisseria meningitidis	Complete Genome	2016-08-02	ASM169796v1	ftp://ftp.ncbi.nlm.nih.gov/genomes/all/GCF/001/697/965/GCF_001697965.1_ASM169796v1	Proteobacteria	Betaproteobacteria	Neisseriales	Neisseriaceae	Neisseria	Neisseria meningitidis	Neisseria meningitidis
GCF_001697985.1	PRJNA224116	SAMN04883430	na	Neisseria meningitidis	Complete Genome	2016-08-02	ASM169798v1	ftp://ftp.ncbi.nlm.nih.gov/genomes/all/GCF/001/697/985/GCF_001697985.1_ASM169798v1	Proteobacteria	Betaproteobacteria	Neisseriales	Neisseriaceae	Neisseria	Neisseria meningitidis	Neisseria meningitidis
GCF_001698005.1	PRJNA224116	SAMN04883378	na	Neisseria meningitidis	Complete Genome	2016-08-02	ASM169800v1	ftp://ftp.ncbi.nlm.nih.gov/genomes/all/GCF/001/698/005/GCF_001698005.1_ASM169800v1	Proteobacteria	Betaproteobacteria	Neisseriales	Neisseriaceae	Neisseria	Neisseria meningitidis	Neisseria meningitidis
GCF_001698025.1	PRJNA224116	SAMN04883394	na	Neisseria meningitidis	Complete Genome	2016-08-02	ASM169802v1	ftp://ftp.ncbi.nlm.nih.gov/genomes/all/GCF/001/698/025/GCF_001698025.1_ASM169802v1	Proteobacteria	Betaproteobacteria	Neisseriales	Neisseriaceae	Neisseria	Neisseria meningitidis	Neisseria meningitidis
GCF_001698045.1	PRJNA224116	SAMN04883365	na	Neisseria meningitidis	Complete Genome	2016-08-02	ASM169804v1	ftp://ftp.ncbi.nlm.nih.gov/genomes/all/GCF/001/698/045/GCF_001698045.1_ASM169804v1	Proteobacteria	Betaproteobacteria	Neisseriales	Neisseriaceae	Neisseria	Neisseria meningitidis	Neisseria meningitidis
GCF_001698065.1	PRJNA224116	SAMN04883368	na	Neisseria meningitidis	Complete Genome	2016-08-02	ASM169806v1	ftp://ftp.ncbi.nlm.nih.gov/genomes/all/GCF/001/698/065/GCF_001698065.1_ASM169806v1	Proteobacteria	Betaproteobacteria	Neisseriales	Neisseriaceae	Neisseria	Neisseria meningitidis	Neisseria meningitidis
GCF_001698085.1	PRJNA224116	SAMN04883402	na	Neisseria meningitidis	Complete Genome	2016-08-02	ASM169808v1	ftp://ftp.ncbi.nlm.nih.gov/genomes/all/GCF/001/698/085/GCF_001698085.1_ASM169808v1	Proteobacteria	Betaproteobacteria	Neisseriales	Neisseriaceae	Neisseria	Neisseria meningitidis	Neisseria meningitidis
GCF_001698105.1	PRJNA224116	SAMN04883375	na	Neisseria meningitidis	Complete Genome	2016-08-02	ASM169810v1	ftp://ftp.ncbi.nlm.nih.gov/genomes/all/GCF/001/698/105/GCF_001698105.1_ASM169810v1	Proteobacteria	Betaproteobacteria	Neisseriales	Neisseriaceae	Neisseria	Neisseria meningitidis	Neisseria meningitidis
GCF_001750825.1	PRJNA224116	SAMN04023208	na	Neisseria meningitidis	Complete Genome	2016-10-03	ASM175082v1	ftp://ftp.ncbi.nlm.nih.gov/genomes/all/GCF/001/750/825/GCF_001750825.1_ASM175082v1	Proteobacteria	Betaproteobacteria	Neisseriales	Neisseriaceae	Neisseria	Neisseria meningitidis	Neisseria meningitidis
GCF_001974965.1	PRJNA224116	SAMN04321475	na	Neisseria meningitidis	Complete Genome	2017-01-30	ASM197496v1	ftp://ftp.ncbi.nlm.nih.gov/genomes/all/GCF/001/974/965/GCF_001974965.1_ASM197496v1	Proteobacteria	Betaproteobacteria	Neisseriales	Neisseriaceae	Neisseria	Neisseria meningitidis	Neisseria meningitidis
GCF_002073235.2	PRJNA224116	SAMN04875551	na	Neisseria meningitidis	Complete Genome	2018-02-28	ASM207323v2	ftp://ftp.ncbi.nlm.nih.gov/genomes/all/GCF/002/073/235/GCF_002073235.2_ASM207323v2	Proteobacteria	Gammaproteobacteria	Enterobacterales	Enterobacteriaceae	Salmonella	Salmonella bongori	Neisseria meningitidis
GCF_002073275.2	PRJNA224116	SAMN04875552	na	Neisseria meningitidis	Complete Genome	2018-02-23	ASM207327v2	ftp://ftp.ncbi.nlm.nih.gov/genomes/all/GCF/002/073/275/GCF_002073275.2_ASM207327v2	Proteobacteria	Betaproteobacteria	Neisseriales	Neisseriaceae	Neisseria	Neisseria meningitidis	Neisseria meningitidis
GCF_002073555.2	PRJNA224116	SAMN04875548	na	Neisseria meningitidis	Complete Genome	2018-02-23	ASM207355v2	ftp://ftp.ncbi.nlm.nih.gov/genomes/all/GCF/002/073/555/GCF_002073555.2_ASM207355v2	Proteobacteria	Betaproteobacteria	Neisseriales	Neisseriaceae	Neisseria	Neisseria meningitidis	Neisseria meningitidis
GCF_002073575.2	PRJNA224116	SAMN04875546	na	Neisseria meningitidis	Complete Genome	2018-02-23	ASM207357v2	ftp://ftp.ncbi.nlm.nih.gov/genomes/all/GCF/002/073/575/GCF_002073575.2_ASM207357v2	Proteobacteria	Betaproteobacteria	Neisseriales	Neisseriaceae	Neisseria	Neisseria meningitidis	Neisseria meningitidis
GCF_002073595.2	PRJNA224116	SAMN04875547	na	Neisseria meningitidis	Complete Genome	2018-02-28	ASM207359v2	ftp://ftp.ncbi.nlm.nih.gov/genomes/all/GCF/002/073/595/GCF_002073595.2_ASM207359v2	Proteobacteria	Betaproteobacteria	Neisseriales	Neisseriaceae	Neisseria	Neisseria meningitidis	Neisseria meningitidis
GCF_002073675.2	PRJNA224116	SAMN04875549	na	Neisseria meningitidis	Complete Genome	2018-02-28	ASM207367v2	ftp://ftp.ncbi.nlm.nih.gov/genomes/all/GCF/002/073/675/GCF_002073675.2_ASM207367v2	Proteobacteria	Betaproteobacteria	Neisseriales	Neisseriaceae	Neisseria	Neisseria meningitidis	Neisseria meningitidis
GCF_002075815.1	PRJNA224116	SAMN05560575	na	Neisseria meningitidis	Complete Genome	2017-03-31	ASM207581v1	ftp://ftp.ncbi.nlm.nih.gov/genomes/all/GCF/002/075/815/GCF_002075815.1_ASM207581v1	Proteobacteria	Betaproteobacteria	Neisseriales	Neisseriaceae	Neisseria	Neisseria meningitidis	Neisseria meningitidis
GCF_002556585.1	PRJNA224116	SAMN07615714	na	Neisseria meningitidis	Complete Genome	2017-10-16	ASM255658v1	ftp://ftp.ncbi.nlm.nih.gov/genomes/all/GCF/002/556/585/GCF_002556585.1_ASM255658v1	Proteobacteria	Betaproteobacteria	Neisseriales	Neisseriaceae	Neisseria	Neisseria meningitidis	Neisseria meningitidis
GCF_002951575.1	PRJNA224116	SAMN06144986	na	Neisseria meningitidis	Complete Genome	2018-02-01	ASM295157v1	ftp://ftp.ncbi.nlm.nih.gov/genomes/all/GCF/002/951/575/GCF_002951575.1_ASM295157v1	Proteobacteria	Betaproteobacteria	Neisseriales	Neisseriaceae	Neisseria	Neisseria meningitidis	Neisseria meningitidis
GCF_002073715.2	PRJNA224116	SAMN04875586	representative genome	Neisseria sicca	Complete Genome	2018-02-28	ASM207371v2	ftp://ftp.ncbi.nlm.nih.gov/genomes/all/GCF/002/073/715/GCF_002073715.2_ASM207371v2	Proteobacteria	Betaproteobacteria	Neisseriales	Neisseriaceae	Neisseria	Neisseria sicca	Neisseria sicca
GCF_000818035.1	PRJNA224116	SAMN02797820	representative genome	Neisseria elongata subsp. glycolytica ATCC 29315	Complete Genome	2015-01-14	ASM81803v1	ftp://ftp.ncbi.nlm.nih.gov/genomes/all/GCF/000/818/035/GCF_000818035.1_ASM81803v1	Proteobacteria	Betaproteobacteria	Neisseriales	Neisseriaceae	Neisseria	Neisseria elongata	Neisseria elongata subsp. glycolytica ATCC 29315
GCF_000021685.1	PRJNA224116	SAMN02603430	representative genome	Thermomicrobium roseum DSM 5159	Complete Genome	2009-01-22	ASM2168v1	ftp://ftp.ncbi.nlm.nih.gov/genomes/all/GCF/000/021/685/GCF_000021685.1_ASM2168v1	Chloroflexi	Thermomicrobia	Thermomicrobiales	Thermomicrobiaceae	Thermomicrobium	Thermomicrobium roseum	Thermomicrobium roseum DSM 5159
GCF_000967305.2	PRJNA224116	SAMN03379009	representative genome	Alcaligenes faecalis	Complete Genome	2015-11-17	ASM96730v2	ftp://ftp.ncbi.nlm.nih.gov/genomes/all/GCF/000/967/305/GCF_000967305.2_ASM96730v2	Proteobacteria	Betaproteobacteria	Burkholderiales	Alcaligenaceae	Alcaligenes	Alcaligenes faecalis	Alcaligenes faecalis
GCF_001641975.2	PRJNA224116	SAMN04505616	na	Alcaligenes faecalis	Complete Genome	2017-05-09	ASM164197v2	ftp://ftp.ncbi.nlm.nih.gov/genomes/all/GCF/001/641/975/GCF_001641975.2_ASM164197v2	Proteobacteria	Betaproteobacteria	Burkholderiales	Alcaligenaceae	Alcaligenes	Alcaligenes faecalis	Alcaligenes faecalis
GCF_002242175.1	PRJNA224116	SAMN07173706	na	Alcaligenes faecalis	Complete Genome	2017-08-07	ASM224217v1	ftp://ftp.ncbi.nlm.nih.gov/genomes/all/GCF/002/242/175/GCF_002242175.1_ASM224217v1	Proteobacteria	Betaproteobacteria	Burkholderiales	Alcaligenaceae	Alcaligenes	Alcaligenes faecalis	Alcaligenes faecalis
GCF_002443155.1	PRJNA224116	SAMN07701806	na	Alcaligenes faecalis	Complete Genome	2017-10-04	ASM244315v1	ftp://ftp.ncbi.nlm.nih.gov/genomes/all/GCF/002/443/155/GCF_002443155.1_ASM244315v1	Proteobacteria	Betaproteobacteria	Burkholderiales	Alcaligenaceae	Alcaligenes	Alcaligenes faecalis	Alcaligenes faecalis
GCF_000195675.1	PRJNA224116	SAMEA1705943	na	Bordetella bronchiseptica RB50	Complete Genome	2003-08-12	ASM19567v1	ftp://ftp.ncbi.nlm.nih.gov/genomes/all/GCF/000/195/675/GCF_000195675.1_ASM19567v1	Proteobacteria	Betaproteobacteria	Burkholderiales	Alcaligenaceae	Bordetella	Bordetella bronchiseptica	Bordetella bronchiseptica RB50
GCF_000317955.1	PRJNA224116	SAMEA2272800	na	Bordetella bronchiseptica MO149	Complete Genome	2012-10-08	ASM31795v1	ftp://ftp.ncbi.nlm.nih.gov/genomes/all/GCF/000/317/955/GCF_000317955.1_ASM31795v1	Proteobacteria	Betaproteobacteria	Burkholderiales	Alcaligenaceae	Bordetella	Bordetella bronchiseptica	Bordetella bronchiseptica MO149
GCF_000318015.1	PRJNA178913	SAMEA2272388	reference genome	Bordetella bronchiseptica 253	Complete Genome	2012-10-11	ASM31801v1	ftp://ftp.ncbi.nlm.nih.gov/genomes/all/GCF/000/318/015/GCF_000318015.1_ASM31801v1	Proteobacteria	Betaproteobacteria	Burkholderiales	Alcaligenaceae	Bordetella	Bordetella bronchiseptica	Bordetella bronchiseptica 253
GCF_000829175.1	PRJNA224116	SAMD00000333	na	Bordetella bronchiseptica	Complete Genome	2014-04-17	ASM82917v1	ftp://ftp.ncbi.nlm.nih.gov/genomes/all/GCF/000/829/175/GCF_000829175.1_ASM82917v1	Proteobacteria	Betaproteobacteria	Burkholderiales	Alcaligenaceae	Bordetella	Bordetella bronchiseptica	Bordetella bronchiseptica
GCF_001559055.1	PRJNA224116	SAMN03996258	na	Bordetella bronchiseptica	Complete Genome	2018-01-29	ASM155905v2	ftp://ftp.ncbi.nlm.nih.gov/genomes/all/GCF/001/559/055/GCF_001559055.1_ASM155905v2	Proteobacteria	Betaproteobacteria	Burkholderiales	Alcaligenaceae	Bordetella	Bordetella bronchiseptica	Bordetella bronchiseptica
GCF_001704355.1	PRJNA224116	SAMN05333722	na	Bordetella bronchiseptica	Complete Genome	2016-08-12	ASM170435v1	ftp://ftp.ncbi.nlm.nih.gov/genomes/all/GCF/001/704/355/GCF_001704355.1_ASM170435v1	Proteobacteria	Betaproteobacteria	Burkholderiales	Alcaligenaceae	Bordetella	Bordetella bronchiseptica	Bordetella bronchiseptica
GCF_002859225.1	PRJNA224116	SAMN06124593	na	Bordetella bronchiseptica	Complete Genome	2018-01-04	ASM285922v1	ftp://ftp.ncbi.nlm.nih.gov/genomes/all/GCF/002/859/225/GCF_002859225.1_ASM285922v1	Proteobacteria	Betaproteobacteria	Burkholderiales	Alcaligenaceae	Bordetella	Bordetella bronchiseptica	Bordetella bronchiseptica
GCF_000195695.1	PRJNA224116	SAMEA1705915	na	Bordetella parapertussis 12822	Complete Genome	2003-08-12	ASM19569v1	ftp://ftp.ncbi.nlm.nih.gov/genomes/all/GCF/000/195/695/GCF_000195695.1_ASM19569v1	Proteobacteria	Betaproteobacteria	Burkholderiales	Alcaligenaceae	Bordetella	Bordetella parapertussis	Bordetella parapertussis 12822
GCF_000317935.1	PRJEA177516	SAMEA2272448	reference genome	Bordetella parapertussis Bpp5	Complete Genome	2012-10-08	ASM31793v1	ftp://ftp.ncbi.nlm.nih.gov/genomes/all/GCF/000/317/935/GCF_000317935.1_ASM31793v1	Proteobacteria	Gammaproteobacteria	Enterobacterales	Enterobacteriaceae	Enterobacter	Enterobacter asburiae	Bordetella parapertussis Bpp5
GCF_001704255.1	PRJNA224116	SAMN05333721	na	Bordetella parapertussis	Complete Genome	2016-08-12	ASM170425v1	ftp://ftp.ncbi.nlm.nih.gov/genomes/all/GCF/001/704/255/GCF_001704255.1_ASM170425v1	Proteobacteria	Betaproteobacteria	Burkholderiales	Alcaligenaceae	Bordetella	Bordetella parapertussis	Bordetella parapertussis
GCF_002859965.1	PRJNA224116	SAMN06124602	na	Bordetella parapertussis	Complete Genome	2018-01-04	ASM285996v1	ftp://ftp.ncbi.nlm.nih.gov/genomes/all/GCF/002/859/965/GCF_002859965.1_ASM285996v1	Proteobacteria	Betaproteobacteria	Burkholderiales	Alcaligenaceae	Bordetella	Bordetella parapertussis	Bordetella parapertussis
GCF_000193595.2	PRJNA224116	SAMN02470863	na	Bordetella pertussis B1917	Complete Genome	2014-11-13	ASM19359v3	ftp://ftp.ncbi.nlm.nih.gov/genomes/all/GCF/000/193/595/GCF_000193595.2_ASM19359v3	Proteobacteria	Betaproteobacteria	Burkholderiales	Alcaligenaceae	Bordetella	Bordetella pertussis	Bordetella pertussis B1917
GCF_000195715.1	PRJNA57617	SAMEA1705933	reference genome	Bordetella pertussis Tohama I	Complete Genome	2003-08-12	ASM19571v1	ftp://ftp.ncbi.nlm.nih.gov/genomes/all/GCF/000/195/715/GCF_000195715.1_ASM19571v1	Proteobacteria	Betaproteobacteria	Burkholderiales	Alcaligenaceae	Bordetella	Bordetella pertussis	Bordetella pertussis Tohama I
GCF_000212975.1	PRJNA224116	SAMN02603647	na	Bordetella pertussis CS	Complete Genome	2011-05-10	ASM21297v1	ftp://ftp.ncbi.nlm.nih.gov/genomes/all/GCF/000/212/975/GCF_000212975.1_ASM21297v1	Proteobacteria	Betaproteobacteria	Burkholderiales	Alcaligenaceae	Bordetella	Bordetella pertussis	Bordetella pertussis CS
GCF_000306945.1	PRJNA224116	SAMEA2272749	na	Bordetella pertussis 18323	Complete Genome	2012-08-20	ASM30694v1	ftp://ftp.ncbi.nlm.nih.gov/genomes/all/GCF/000/306/945/GCF_000306945.1_ASM30694v1	Proteobacteria	Betaproteobacteria	Burkholderiales	Alcaligenaceae	Bordetella	Bordetella pertussis	Bordetella pertussis 18323
GCF_000812165.1	PRJNA224116	SAMN02360353	na	Bordetella pertussis 137	Complete Genome	2014-12-31	ASM81216v1	ftp://ftp.ncbi.nlm.nih.gov/genomes/all/GCF/000/812/165/GCF_000812165.1_ASM81216v1	Proteobacteria	Betaproteobacteria	Burkholderiales	Alcaligenaceae	Bordetella	Bordetella pertussis	Bordetella pertussis 137
GCF_001013565.1	PRJNA224116	SAMEA3354379	na	Bordetella pertussis	Complete Genome	2015-05-14	BPD420	ftp://ftp.ncbi.nlm.nih.gov/genomes/all/GCF/001/013/565/GCF_001013565.1_BPD420	Proteobacteria	Betaproteobacteria	Burkholderiales	Alcaligenaceae	Bordetella	Bordetella pertussis	Bordetella pertussis
GCF_001307525.1	PRJNA224116	SAMN03491903	na	Bordetella pertussis	Complete Genome	2015-10-07	ASM130752v1	ftp://ftp.ncbi.nlm.nih.gov/genomes/all/GCF/001/307/525/GCF_001307525.1_ASM130752v1	Proteobacteria	Betaproteobacteria	Burkholderiales	Alcaligenaceae	Bordetella	Bordetella pertussis	Bordetella pertussis
GCF_001307565.1	PRJNA224116	SAMN03491902	na	Bordetella pertussis	Complete Genome	2015-10-07	ASM130756v1	ftp://ftp.ncbi.nlm.nih.gov/genomes/all/GCF/001/307/565/GCF_001307565.1_ASM130756v1	Proteobacteria	Betaproteobacteria	Burkholderiales	Alcaligenaceae	Bordetella	Bordetella pertussis	Bordetella pertussis
GCF_001307585.1	PRJNA224116	SAMN03566780	na	Bordetella pertussis	Complete Genome	2015-10-07	ASM130758v1	ftp://ftp.ncbi.nlm.nih.gov/genomes/all/GCF/001/307/585/GCF_001307585.1_ASM130758v1	Proteobacteria	Betaproteobacteria	Burkholderiales	Alcaligenaceae	Bordetella	Bordetella pertussis	Bordetella pertussis
GCF_001307605.1	PRJNA224116	SAMN03566781	na	Bordetella pertussis	Complete Genome	2015-10-07	ASM130760v1	ftp://ftp.ncbi.nlm.nih.gov/genomes/all/GCF/001/307/605/GCF_001307605.1_ASM130760v1	Proteobacteria	Betaproteobacteria	Burkholderiales	Alcaligenaceae	Bordetella	Bordetella pertussis	Bordetella pertussis
GCF_001307625.1	PRJNA224116	SAMN03566782	na	Bordetella pertussis	Complete Genome	2015-10-07	ASM130762v1	ftp://ftp.ncbi.nlm.nih.gov/genomes/all/GCF/001/307/625/GCF_001307625.1_ASM130762v1	Proteobacteria	Betaproteobacteria	Burkholderiales	Alcaligenaceae	Bordetella	Bordetella pertussis	Bordetella pertussis
GCF_001307645.1	PRJNA224116	SAMN03566783	na	Bordetella pertussis	Complete Genome	2015-10-07	ASM130764v1	ftp://ftp.ncbi.nlm.nih.gov/genomes/all/GCF/001/307/645/GCF_001307645.1_ASM130764v1	Proteobacteria	Gammaproteobacteria	Enterobacterales	Enterobacteriaceae	Citrobacter	Citrobacter rodentium	Bordetella pertussis
GCF_001307665.1	PRJNA224116	SAMN03566784	na	Bordetella pertussis	Complete Genome	2015-10-07	ASM130766v1	ftp://ftp.ncbi.nlm.nih.gov/genomes/all/GCF/001/307/665/GCF_001307665.1_ASM130766v1	Proteobacteria	Betaproteobacteria	Burkholderiales	Alcaligenaceae	Bordetella	Bordetella pertussis	Bordetella pertussis
GCF_001307685.1	PRJNA224116	SAMN03566785	na	Bordetella pertussis	Complete Genome	2015-10-07	ASM130768v1	ftp://ftp.ncbi.nlm.nih.gov/genomes/all/GCF/001/307/685/GCF_001307685.1_ASM130768v1	Proteobacteria	Betaproteobacteria	Burkholderiales	Alcaligenaceae	Bordetella	Bordetella pertussis	Bordetella pertussis
GCF_001307705.1	PRJNA224116	SAMN03566786	na	Bordetella pertussis	Complete Genome	2015-10-07	ASM130770v1	ftp://ftp.ncbi.nlm.nih.gov/genomes/all/GCF/001/307/705/GCF_001307705.1_ASM130770v1	Proteobacteria	Betaproteobacteria	Burkholderiales	Alcaligenaceae	Bordetella	Bordetella pertussis	Bordetella pertussis
GCF_001307725.1	PRJNA224116	SAMN03566787	na	Bordetella pertussis	Complete Genome	2015-10-07	ASM130772v1	ftp://ftp.ncbi.nlm.nih.gov/genomes/all/GCF/001/307/725/GCF_001307725.1_ASM130772v1	Proteobacteria	Betaproteobacteria	Burkholderiales	Alcaligenaceae	Bordetella	Bordetella pertussis	Bordetella pertussis
GCF_001307745.1	PRJNA224116	SAMN03566788	na	Bordetella pertussis	Complete Genome	2015-10-07	ASM130774v1	ftp://ftp.ncbi.nlm.nih.gov/genomes/all/GCF/001/307/745/GCF_001307745.1_ASM130774v1	Proteobacteria	Betaproteobacteria	Burkholderiales	Alcaligenaceae	Bordetella	Bordetella pertussis	Bordetella pertussis
GCF_001509895.1	PRJNA224116	SAMN03366100	na	Bordetella pertussis	Complete Genome	2016-01-11	ASM150989v1	ftp://ftp.ncbi.nlm.nih.gov/genomes/all/GCF/001/509/895/GCF_001509895.1_ASM150989v1	Proteobacteria	Betaproteobacteria	Burkholderiales	Alcaligenaceae	Bordetella	Bordetella pertussis	Bordetella pertussis
GCF_001509915.1	PRJNA224116	SAMN03249376	na	Bordetella pertussis	Complete Genome	2016-01-11	ASM150991v1	ftp://ftp.ncbi.nlm.nih.gov/genomes/all/GCF/001/509/915/GCF_001509915.1_ASM150991v1	Proteobacteria	Betaproteobacteria	Burkholderiales	Alcaligenaceae	Bordetella	Bordetella pertussis	Bordetella pertussis
GCF_001605035.1	PRJNA224116	SAMN03249361	na	Bordetella pertussis	Complete Genome	2016-03-31	ASM160503v1	ftp://ftp.ncbi.nlm.nih.gov/genomes/all/GCF/001/605/035/GCF_001605035.1_ASM160503v1	Proteobacteria	Betaproteobacteria	Burkholderiales	Alcaligenaceae	Bordetella	Bordetella pertussis	Bordetella pertussis
GCF_001605055.1	PRJNA224116	SAMN03249363	na	Bordetella pertussis	Complete Genome	2016-03-31	ASM160505v1	ftp://ftp.ncbi.nlm.nih.gov/genomes/all/GCF/001/605/055/GCF_001605055.1_ASM160505v1	Proteobacteria	Betaproteobacteria	Burkholderiales	Alcaligenaceae	Bordetella	Bordetella pertussis	Bordetella pertussis
GCF_001605075.1	PRJNA224116	SAMN03249364	na	Bordetella pertussis	Complete Genome	2016-03-31	ASM160507v1	ftp://ftp.ncbi.nlm.nih.gov/genomes/all/GCF/001/605/075/GCF_001605075.1_ASM160507v1	Proteobacteria	Betaproteobacteria	Burkholderiales	Alcaligenaceae	Bordetella	Bordetella pertussis	Bordetella pertussis
GCF_001605095.1	PRJNA224116	SAMN03249365	na	Bordetella pertussis	Complete Genome	2016-03-31	ASM160509v1	ftp://ftp.ncbi.nlm.nih.gov/genomes/all/GCF/001/605/095/GCF_001605095.1_ASM160509v1	Proteobacteria	Betaproteobacteria	Burkholderiales	Alcaligenaceae	Bordetella	Bordetella pertussis	Bordetella pertussis
GCF_001605115.1	PRJNA224116	SAMN03249368	na	Bordetella pertussis	Complete Genome	2016-03-31	ASM160511v1	ftp://ftp.ncbi.nlm.nih.gov/genomes/all/GCF/001/605/115/GCF_001605115.1_ASM160511v1	Proteobacteria	Betaproteobacteria	Burkholderiales	Alcaligenaceae	Bordetella	Bordetella pertussis	Bordetella pertussis
GCF_001605135.1	PRJNA224116	SAMN03249362	na	Bordetella pertussis	Complete Genome	2016-03-31	ASM160513v1	ftp://ftp.ncbi.nlm.nih.gov/genomes/all/GCF/001/605/135/GCF_001605135.1_ASM160513v1	Proteobacteria	Betaproteobacteria	Burkholderiales	Alcaligenaceae	Bordetella	Bordetella pertussis	Bordetella pertussis
GCF_001605155.1	PRJNA224116	SAMN03249372	na	Bordetella pertussis	Complete Genome	2016-03-31	ASM160515v1	ftp://ftp.ncbi.nlm.nih.gov/genomes/all/GCF/001/605/155/GCF_001605155.1_ASM160515v1	Proteobacteria	Betaproteobacteria	Burkholderiales	Alcaligenaceae	Bordetella	Bordetella pertussis	Bordetella pertussis
GCF_001605175.1	PRJNA224116	SAMN03249366	na	Bordetella pertussis	Complete Genome	2016-03-31	ASM160517v1	ftp://ftp.ncbi.nlm.nih.gov/genomes/all/GCF/001/605/175/GCF_001605175.1_ASM160517v1	Proteobacteria	Betaproteobacteria	Burkholderiales	Alcaligenaceae	Bordetella	Bordetella pertussis	Bordetella pertussis
GCF_001605195.1	PRJNA224116	SAMN03249367	na	Bordetella pertussis	Complete Genome	2016-03-31	ASM160519v1	ftp://ftp.ncbi.nlm.nih.gov/genomes/all/GCF/001/605/195/GCF_001605195.1_ASM160519v1	Proteobacteria	Betaproteobacteria	Burkholderiales	Alcaligenaceae	Bordetella	Bordetella pertussis	Bordetella pertussis
GCF_001605215.1	PRJNA224116	SAMN03249369	na	Bordetella pertussis	Complete Genome	2016-03-31	ASM160521v1	ftp://ftp.ncbi.nlm.nih.gov/genomes/all/GCF/001/605/215/GCF_001605215.1_ASM160521v1	Proteobacteria	Betaproteobacteria	Burkholderiales	Alcaligenaceae	Bordetella	Bordetella pertussis	Bordetella pertussis
GCF_001605235.1	PRJNA224116	SAMN03249370	na	Bordetella pertussis	Complete Genome	2016-03-31	ASM160523v1	ftp://ftp.ncbi.nlm.nih.gov/genomes/all/GCF/001/605/235/GCF_001605235.1_ASM160523v1	Proteobacteria	Betaproteobacteria	Burkholderiales	Alcaligenaceae	Bordetella	Bordetella pertussis	Bordetella pertussis
GCF_001605255.1	PRJNA224116	SAMN03249371	na	Bordetella pertussis	Complete Genome	2016-03-31	ASM160525v1	ftp://ftp.ncbi.nlm.nih.gov/genomes/all/GCF/001/605/255/GCF_001605255.1_ASM160525v1	Proteobacteria	Betaproteobacteria	Burkholderiales	Alcaligenaceae	Bordetella	Bordetella pertussis	Bordetella pertussis
GCF_001605275.1	PRJNA224116	SAMN03249373	na	Bordetella pertussis	Complete Genome	2016-03-31	ASM160527v1	ftp://ftp.ncbi.nlm.nih.gov/genomes/all/GCF/001/605/275/GCF_001605275.1_ASM160527v1	Proteobacteria	Betaproteobacteria	Burkholderiales	Alcaligenaceae	Bordetella	Bordetella pertussis	Bordetella pertussis
GCF_001605295.1	PRJNA224116	SAMN03249374	na	Bordetella pertussis	Complete Genome	2016-03-31	ASM160529v1	ftp://ftp.ncbi.nlm.nih.gov/genomes/all/GCF/001/605/295/GCF_001605295.1_ASM160529v1	Proteobacteria	Betaproteobacteria	Burkholderiales	Alcaligenaceae	Bordetella	Bordetella pertussis	Bordetella pertussis
GCF_001605365.1	PRJNA224116	SAMN03167927	na	Bordetella pertussis	Complete Genome	2016-03-31	ASM160536v1	ftp://ftp.ncbi.nlm.nih.gov/genomes/all/GCF/001/605/365/GCF_001605365.1_ASM160536v1	Proteobacteria	Betaproteobacteria	Burkholderiales	Alcaligenaceae	Bordetella	Bordetella pertussis	Bordetella pertussis
GCF_001605385.1	PRJNA224116	SAMN03249378	na	Bordetella pertussis	Complete Genome	2016-03-31	ASM160538v1	ftp://ftp.ncbi.nlm.nih.gov/genomes/all/GCF/001/605/385/GCF_001605385.1_ASM160538v1	Proteobacteria	Betaproteobacteria	Burkholderiales	Comamonadaceae	Delftia	Delftia acidovorans	Bordetella pertussis
GCF_001605405.1	PRJNA224116	SAMN03249379	na	Bordetella pertussis	Complete Genome	2016-03-31	ASM160540v1	ftp://ftp.ncbi.nlm.nih.gov/genomes/all/GCF/001/605/405/GCF_001605405.1_ASM160540v1	Proteobacteria	Betaproteobacteria	Burkholderiales	Alcaligenaceae	Bordetella	Bordetella pertussis	Bordetella pertussis
GCF_001605425.1	PRJNA224116	SAMN03249380	na	Bordetella pertussis	Complete Genome	2016-03-31	ASM160542v1	ftp://ftp.ncbi.nlm.nih.gov/genomes/all/GCF/001/605/425/GCF_001605425.1_ASM160542v1	Proteobacteria	Betaproteobacteria	Burkholderiales	Alcaligenaceae	Bordetella	Bordetella pertussis	Bordetella pertussis
GCF_001605445.1	PRJNA224116	SAMN03216666	na	Bordetella pertussis	Complete Genome	2016-03-31	ASM160544v1	ftp://ftp.ncbi.nlm.nih.gov/genomes/all/GCF/001/605/445/GCF_001605445.1_ASM160544v1	Proteobacteria	Betaproteobacteria	Burkholderiales	Alcaligenaceae	Bordetella	Bordetella pertussis	Bordetella pertussis
GCF_001605465.1	PRJNA224116	SAMN03216667	na	Bordetella pertussis	Complete Genome	2016-03-31	ASM160546v1	ftp://ftp.ncbi.nlm.nih.gov/genomes/all/GCF/001/605/465/GCF_001605465.1_ASM160546v1	Proteobacteria	Betaproteobacteria	Burkholderiales	Alcaligenaceae	Bordetella	Bordetella pertussis	Bordetella pertussis
GCF_001605485.1	PRJNA224116	SAMN03216668	na	Bordetella pertussis	Complete Genome	2016-03-31	ASM160548v1	ftp://ftp.ncbi.nlm.nih.gov/genomes/all/GCF/001/605/485/GCF_001605485.1_ASM160548v1	Proteobacteria	Gammaproteobacteria	Enterobacterales	Yersiniaceae	Serratia	Serratia plymuthica	Bordetella pertussis
GCF_001605505.1	PRJNA224116	SAMN03216669	na	Bordetella pertussis	Complete Genome	2016-03-31	ASM160550v1	ftp://ftp.ncbi.nlm.nih.gov/genomes/all/GCF/001/605/505/GCF_001605505.1_ASM160550v1	Proteobacteria	Betaproteobacteria	Burkholderiales	Alcaligenaceae	Bordetella	Bordetella pertussis	Bordetella pertussis
GCF_001605525.1	PRJNA224116	SAMN03216670	na	Bordetella pertussis	Complete Genome	2016-03-31	ASM160552v1	ftp://ftp.ncbi.nlm.nih.gov/genomes/all/GCF/001/605/525/GCF_001605525.1_ASM160552v1	Proteobacteria	Betaproteobacteria	Burkholderiales	Alcaligenaceae	Bordetella	Bordetella pertussis	Bordetella pertussis
GCF_001605545.1	PRJNA224116	SAMN03216672	na	Bordetella pertussis	Complete Genome	2016-03-31	ASM160554v1	ftp://ftp.ncbi.nlm.nih.gov/genomes/all/GCF/001/605/545/GCF_001605545.1_ASM160554v1	Proteobacteria	Betaproteobacteria	Burkholderiales	Alcaligenaceae	Bordetella	Bordetella pertussis	Bordetella pertussis
GCF_001605565.1	PRJNA224116	SAMN03216673	na	Bordetella pertussis	Complete Genome	2016-03-31	ASM160556v1	ftp://ftp.ncbi.nlm.nih.gov/genomes/all/GCF/001/605/565/GCF_001605565.1_ASM160556v1	Proteobacteria	Betaproteobacteria	Burkholderiales	Alcaligenaceae	Bordetella	Bordetella pertussis	Bordetella pertussis
GCF_001605585.1	PRJNA224116	SAMN03216674	na	Bordetella pertussis	Complete Genome	2016-03-31	ASM160558v1	ftp://ftp.ncbi.nlm.nih.gov/genomes/all/GCF/001/605/585/GCF_001605585.1_ASM160558v1	Proteobacteria	Betaproteobacteria	Burkholderiales	Alcaligenaceae	Bordetella	Bordetella pertussis	Bordetella pertussis
GCF_001605605.1	PRJNA224116	SAMN03216675	na	Bordetella pertussis	Complete Genome	2016-03-31	ASM160560v1	ftp://ftp.ncbi.nlm.nih.gov/genomes/all/GCF/001/605/605/GCF_001605605.1_ASM160560v1	Proteobacteria	Betaproteobacteria	Burkholderiales	Alcaligenaceae	Bordetella	Bordetella pertussis	Bordetella pertussis
GCF_001605625.1	PRJNA224116	SAMN03216676	na	Bordetella pertussis	Complete Genome	2016-03-31	ASM160562v1	ftp://ftp.ncbi.nlm.nih.gov/genomes/all/GCF/001/605/625/GCF_001605625.1_ASM160562v1	Proteobacteria	Betaproteobacteria	Burkholderiales	Alcaligenaceae	Bordetella	Bordetella pertussis	Bordetella pertussis
GCF_001605645.1	PRJNA224116	SAMN03216677	na	Bordetella pertussis	Complete Genome	2016-03-31	ASM160564v1	ftp://ftp.ncbi.nlm.nih.gov/genomes/all/GCF/001/605/645/GCF_001605645.1_ASM160564v1	Proteobacteria	Betaproteobacteria	Burkholderiales	Alcaligenaceae	Bordetella	Bordetella pertussis	Bordetella pertussis
[truncated: 7,841 more rows]
