# Supplementary material for: Coexistence of Antibiotic Resistance Genes and Virulence Factors Deciphered by Large-Scale Complete Genome Analysis
Source: mSystems. 2020 Jun 2;5(3):e00821-19. doi: 10.1128/mSystems.00821-19 (PMC8534731; doi:10.1128/mSystems.00821-19)
Supplement: TABLE S2 [file msystems.00821-19-st002.xlsx]

## Sheet: Sheet1
Table S2. The list of all habitats listed in IMG genome and the habitat metadata used in this study.
IMG Habitat Metadata	This Study	IMG Habitat Metadata	This Study
Aquatic	Water	Salt marsh	Water
Brackish water	Water	Sea water	Water
Fresh water	Water	Sludge	Soil
Ponds	Water	Beach	Soil
Soda lakes	Water	Terrestrial	Soil
Groundwater	Water	Rhizosphere	Soil
Lake	Water	Root nodule	Soil
Hot spring	Water	Ectomycorrhizal	Soil
Deep subsurface	Water	Rice roots	Soil
Hypersaline mats	Water	Plant symbiont	Soil
Marine	Water	Rhizosphere-colonizing	Soil
Red Sea	Water	Plant root	Soil
Sea sand	Water	Permafrost sediment	Soil
Fish	Water	Estuarine sediment	Soil
Submarine	Water	Sediment	Soil
Surface water	Water	Creosote-contaminated soil	Soil
Deep sea	Water	Rice paddies	Soil
Hydrothermal vent	Water	Saline Soil	Soil
Mat	Water	Mud	Soil
Marsh	Water	Sand	Soil
Stagnant water	Water	Soil	Soil
Salinewater	Water	Desert Soil	Soil
Wetland	Water	Dust	Soil
Acidic wetlands	Water	Field	Soil
If no habitat field available, the information in ecology and isolation field was used instead. Habitat was set to “Human” if the Host was listed as Homo sapien in the IMG genome metadata. Habitat was set to “Animal” if the Host was listed as one of the animal species in the IMG genome metadata
